# Supplementary material for: Knowledge, attitude and risky practices on schistosomiasis in Ethiopia: A scoping review
Source: PLoS One. 2025 Nov 14;20(11):e0337085. doi: 10.1371/journal.pone.0337085 (PMC12617891; doi:10.1371/journal.pone.0337085)
Supplement: S2 File — (XLSX) [file pone.0337085.s002.xlsx]

## Sheet: Sheet1
Title	Authors	Journal	Publication Year	DOI	Screening by title	screening by abstract	screening by full text	Eligibility	Reason for exclusion
Schistosomiasis Pulmonary Arterial Hypertension	Sibomana JP, Campeche A, Carvalho-Filho RJ, Correa RA, Duani H, Pacheco Guimaraes V, Hilton JF, Kassa B, Kumar R, Lee MH, Loureiro CMC, Mazimba S, Mickael C, Oliveira RKF, Ota-Arakaki JS, Rezende CF, Silva LCS, Sinkala E, Ahmed HY, Graham BB.	Front Immunol	2020	10.3389/fimmu.2020.608883	exclude			NO	irrelevant to the review title
An Epidemiological Trend of Urogenital Schistosomiasis in Ethiopia	Chala B, Torben W.	Front Public Health	2018	10.3389/fpubh.2018.00060	include	exclude		NO	irrelevant to the review title
Schistosomiasis, hepatitis B and hepatitis C co-infection	Gasim GI, Bella A, Adam I.	Virol J	2015	10.1186/s12985-015-0251-2	exclude			NO	irrelevant to the review title
Prevalence and Molecular Identification of Schistosoma haematobium among Children in Lusaka and Siavonga Districts, Zambia	Tembo R, Muleya W, Yabe J, Kainga H, Nalubamba KS, Zulu M, Mwaba F, Saad SA, Kamwela M, Mukubesa AN, Monde N, Kallu SA, Mbewe N, Phiri AM.	Trop Med Infect Dis	2022	10.3390/tropicalmed7090239	exclude			NO	conducted outside Ethiopia
Knowledge, Attitude and Practice of Mothers on Prevention and Control of Intestinal Parasitic Infestations in Sekota Town, Waghimra Zone, Ethiopia	Kassaw MW, Abebe AM, Abate BB, Zemariam AB, Kassie AM.	Pediatric Health Med Ther	2020	10.2147/PHMT.S229610	include	include	exclude	NO	irrelevant to the review title
Prevalence of Schistosoma mansoni and S. haematobium in Snail Intermediate Hosts in Africa: A Systematic Review and Meta-analysis	Hailegebriel T, Nibret E, Munshea A.	J Trop Med	2020	10.1155/2020/8850840	exclude			NO	irrelevant to the review title
Hepatocellular carcinoma: measures to improve the outlook in sub-Saharan Africa	Spearman CW, Dusheiko G, Jonas E, Abdo A, Afihene M, Cunha L, Desalegn H, Kassianides C, Katsidzira L, Kramvis A, Lam P, Lesi OA, Micah EA, Musabeyezu E, Ndow G, Nnabuchi CV, Ocama P, Okeke E, Rwegasha J, Shewaye AB, Some FF, Tzeuton C, Sonderup MW; Gastroenterology and Hepatology Association of sub-Saharan Africa (GHASSA).	Lancet Gastroenterol Hepatol	2022	10.1016/S2468-1253(22)00041-3	exclude			NO	irrelevant to the review title
Sustainable Elimination of Schistosomiasis in Ethiopia-A Five-Year Follow-Up Study	Gal LB, Bruck M, Tal R, Baum S, Ali JM, Weldegabriel LL, Sabar G, Golan R, Bentwich Z.	Trop Med Infect Dis	2022	10.3390/tropicalmed7090218	include	include	exclude	NO	irrelevant to the review title
Prevalence and Determinants of Schistosoma mansoni Infection among Pre-School Age Children in Southern Ethiopia	Tadele T, Astatkie A, Abay SM, Tadesse BT, Makonnen E, Aklillu E.	Pathogens	2023	10.3390/pathogens12070858	include	include	exclude	NO	irrelevant to the review title
Schistosomiasis and Infertility in East Africa	Woodall PA, Kramer MR.	Am J Trop Med Hyg	2018	10.4269/ajtmh.17-0280	exclude			NO	irrelevant to the review title
Epidemiology of Plasmodium and Helminth Coinfection and Possible Reasons for Heterogeneity	Degarege A, Erko B.	Biomed Res Int	2016	10.1155/2016/3083568	exclude			NO	irrelevant to the review title
Ethiopia and its steps to mobilize resources to achieve 2020 elimination and control goals for neglected tropical diseases webs joined can tie a lion	Mengitsu B, Shafi O, Kebede B, Kebede F, Worku DT, Herero M, French M, Kebede B, Mackenzie C, Martindale S, Kebede Z, Hirpa T, Frawley H, Crowley K, O'Neil M, McPherson S.	Int Health	2016	10.1093/inthealth/ihw007	exclude			NO	irrelevant to the review title
Prevalence of Schistosoma mansoni infection among children in Ethiopia: a systematic review and meta-analysis	Bisetegn H, Eshetu T, Erkihun Y.	Trop Dis Travel Med Vaccines	2021	10.1186/s40794-021-00156-0	exclude			NO	irrelevant to the review title
Advances in Diagnosis of Schistosomiasis: Focus on Challenges and Future Approaches	Chala B.	Int J Gen Med	2023	10.2147/IJGM.S391017	exclude			NO	irrelevant to the review title
Accuracy of Diagnostic Tests for Detecting Schistosoma mansoni and S. haematobium in Sub-Saharan Africa: A Systematic Review and Meta-Analysis	Feleke DG, Alemu Y, Bisetegn H, Debash H.	Biomed Res Int	2023	10.1155/2023/3769931	exclude			NO	irrelevant to the review title
The burden of neglected tropical diseases in Ethiopia, and opportunities for integrated control and elimination	Deribe K, Meribo K, Gebre T, Hailu A, Ali A, Aseffa A, Davey G.	Parasit Vectors	2012	10.1186/1756-3305-5-240	include	exclude		NO	irrelevant to the review title
Prevalence of Bovine Schistosomiasis and Associated Risk Factors in Tis Abay District, Northwest Ethiopia	Kifle T, Bayile T, Fesseha H, Mathewos M.	Vet Med Int	2022	10.1155/2022/8940576	exclude			NO	irrelevant to the review title
Urogenital schistosomiasis prevalence and diagnostic performance of urine filtration and urinalysis reagent strip in schoolchildren, Ethiopia	Deribew K, Yewhalaw D, Erko B, Mekonnen Z.	PLoS One	2022	10.1371/journal.pone.0271569	include	exclude		NO	irrelevant to the review title
Prevalence of Schistosoma mansoni and Associated Risk Factors in Human and Biomphalaria Snails in Ethiopia: A Systematic Review and Meta-analysis	Hailegebriel T, Nibret E, Munshea A.	Acta Parasitol	2022	10.1007/s11686-021-00449-6	exclude			NO	irrelevant to the review title
Prevalence, Intensity, and Associated Factors of Schistosoma mansoni among School Children in Northwest Ethiopia	Zeleke AJ, Addisu A, Tegegne Y.	J Parasitol Res	2020	10.1155/2020/8820222	include	include	exclude	NO	irrelevant to the review title
Prevalence of intestinal parasites versus knowledge, attitude and practices (KAPs) with special emphasis to Schistosoma mansoni among individuals who have river water contact in Addiremets town, Western Tigray, Ethiopia	Gebreyohanns A, Legese MH, Wolde M, Leta G, Tasew G.	PLoS One	2018	10.1371/journal.pone.0204259	include	include	include	Yes
Infectious diseases among Ethiopian immigrants in Israel: a descriptive literature review	Treister-Goltzman Y, Alhoashle A, Peleg R.	Pathog Glob Health	2021	10.1080/20477724.2021.1890888	exclude			NO	irrelevant to the review title
Ethiopia Schistosomiasis and Soil-Transmitted Helminthes Control Programme: Progress and Prospects	Negussu N, Mengistu B, Kebede B, Deribe K, Ejigu E, Tadesse G, Mekete K, Sileshi M.	Ethiop Med J	2017		include	include	exclude	NO	irrelevant to the review title
Low awareness and common misconceptions about schistosomiasis in endemic lowland areas in Western Ethiopia: a mixed-methods study	Assefa A, Erko B, Gundersen SG, Medhin G, Berhe N.	BMC Public Health	2021	10.1186/s12889-021-11106-y	include	include	include	Yes
Neglected Tropical Diseases in the Context of Climate Change in East Africa: A Systematic Scoping Review	Bryson JM, Bishop-Williams KE, Berrang-Ford L, Nunez EC, Lwasa S, Namanya DB, Indigenous Health Adaptation To Climate Change Research Team, Harper SL.	Am J Trop Med Hyg	2020	10.4269/ajtmh.19-0380	exclude			NO	irrelevant to the review title
Prevalence and risk factors of bovine schistosomiasis in Northwestern Ethiopia	Yihunie A, Urga B, Alebie G.	BMC Vet Res	2019	10.1186/s12917-018-1757-9	exclude			NO	irrelevant to the review title
Prevalence, intensity and associated risk factors of Schistosoma mansoni infections among schoolchildren around Lake Tana, northwestern Ethiopia	Hailegebriel T, Nibret E, Munshea A, Ameha Z.	PLoS Negl Trop Dis	2021	10.1371/journal.pntd.0009861	include	include	exclude	NO	irrelevant to the review title
Prevalence of Ascaris lumbricoides infections among elementary school children and associated risk factors from Southern Ethiopia	Hajare ST, Mulu T, Upadhye VJ, Chauhan NM, Eriso F.	J Parasit Dis	2022	10.1007/s12639-022-01475-5	exclude			NO	irrelevant to the review title
Prevalence and factors associated with intestinal schistosomiasis and human fascioliasis among school children in Amhara Regional State, Ethiopia	Bekana T, Berhe N, Eguale T, Aemero M, Medhin G, Tulu B, G/Hiwot Y, Liang S, Hu W, Erko B.	Trop Med Health	2021	10.1186/s41182-021-00326-y	include	include	exclude	NO	irrelevant to the review title
Schistosomiasis Control in Ethiopia: The Role of Snail Mapping in Endemic Communities	Meleko A, Li S, Turgeman DB, Bruck M, Kesete NZ, Zaadnoordijk W, Rollinson D, Sabar G, Bentwich Z, Golan R.	Trop Med Infect Dis	2022	10.3390/tropicalmed7100272	exclude			NO	irrelevant to the review title
Prevalence and Risk Factors Associated with Intestinal Parasitic Infection among Primary School Children in Dera District, Northwest Ethiopia	Tegen D, Damtie D.	Can J Infect Dis Med Microbiol	2021	10.1155/2021/5517564	include	include	exclude	NO	irrelevant to the review title
Prevalence of Schistosoma mansoni-Salmonella coinfection among patients in southern Ethiopia	Marege A, Seid M, Boke B, Thomas S, Arage M, Mouze N, Yohanes T, Woldemariam M, Manilal A.	New Microbes New Infect	2021	10.1016/j.nmni.2021.100842	exclude			NO	irrelevant to the review title
A novel theatre-based behaviour change approach for influencing community uptake of schistosomiasis control measures	Sule MN, Mosha J, Soboka TE, Kinung'hi SM, Sfynia C, Rafiq K, Dower A, Comparet M, Bewley E, Angelo T, Beshah FZ, Templeton MR.	Parasit Vectors	2022	10.1186/s13071-022-05421-5	include	include	include	Yes
Prevalence of Soil-Transmitted Helminths and Schistosoma mansoni among Schoolchildren across Altitudinal Gradients in Amhara National Regional State, Ethiopia	Abie A, Hailu T, Alemu G, Nibret E, Amor A, Munshea A.	Am J Trop Med Hyg	2023	10.4269/ajtmh.23-0124	include	exclude		NO	irrelevant to the review title
Prevalence of Intestinal Schistosomiasis and Associated Factors among School Children in Wondo District, Ethiopia	Ansha MG, Kuti KA, Girma E.	J Trop Med	2020	10.1155/2020/9813743	include	exclude		NO	irrelevant to the review title
Prevalence, intensity and endemicity of intestinal schistosomiasis and soil-transmitted helminthiasis and its associated factors among school-aged children in Southern Ethiopia	Zerdo Z, Bastiaens H, Anthierens S, Massebo F, Masne M, Biresaw G, Shewangizaw M, Tunje A, Chisha Y, Yohannes T, Van Geertruyden JP.	Sci Rep	2022	10.1038/s41598-022-08333-7	include	include	exclude	NO	irrelevant to the review title
Potential for integrated control of neglected tropical diseases in Ethiopia	Tadesse Z, Hailemariam A, Kolaczinski JH.	Trans R Soc Trop Med Hyg	2008	10.1016/j.trstmh.2007.09.005	exclude			NO	irrelevant to the review title
Current Status of Urinary Schistosomiasis Among Communities in Kurmuk District, Western Ethiopia: Prevalence and Intensity of Infection	Mohammed T, Hu W, Aemero M, Gebrehiwot Y, Erko B.	Environ Health Insights	2023	10.1177/11786302231172323	include	exclude		NO	irrelevant to the review title
Prevalence and Associated Factors of Intestinal Helminths Among Kindergarten Children in Gondar Town, Northwest Ethiopia	Ayele A, Tegegne Y, Derso A, Eshetu T, Zeleke AJ.	Pediatric Health Med Ther	2021	10.2147/PHMT.S290265	exclude			NO	irrelevant to the review title
Schistosoma mansoni Epidemiology Among Snails, Rodents and Children: A One Health Approach	Alehegne KD, Mitiku BA.	Infect Drug Resist	2022	10.2147/IDR.S363953	include	exclude		NO	irrelevant to the review title
Prevalence and Associated Factors of Intestinal Parasites among Food Handlers Working in Food Service Establishments in Northwest Ethiopia, 2022	Wondimu H, Mihret M.	J Parasitol Res	2023	10.1155/2023/3230139	include	exclude		NO	irrelevant to the review title
The epidemiology of Schistosoma mansoni in the Lake Tana Basin (Ethiopia): Review with retrospective data analyses	Abera B.	Heliyon	2023	10.1016/j.heliyon.2023.e14754	exclude			NO	irrelevant to the review title
Prevalence of Intestinal Parasites and Schistosoma mansoni and Associated Factors among Fishermen at Lake Tana, Northwest Ethiopia	Fentahun A, Hailu T, Alemu G.	Biomed Res Int	2021	10.1155/2021/4534689	include	exclude		NO	irrelevant to the review title
Association between water, sanitation, and hygiene access and the prevalence of soil-transmitted helminth and schistosome infections in Wolayita, Ethiopia	Phillips AE, Ower AK, Mekete K, Liyew EF, Maddren R, Belay H, Chernet M, Anjulo U, Mengistu B, Salasibew M, Tasew G, Anderson R.	Parasit Vectors	2022	10.1186/s13071-022-05465-7	exclude			NO	irrelevant to the review title
School Water, Sanitation, and Hygiene, Soil-Transmitted Helminths, and Schistosomes: National Mapping in Ethiopia	Grimes JE, Tadesse G, Mekete K, Wuletaw Y, Gebretsadik A, French MD, Harrison WE, Drake LJ, Gardiner IA, Yard E, Templeton MR.	PLoS Negl Trop Dis	2016	10.1371/journal.pntd.0004515	exclude			NO	irrelevant to the review title
Prevalence and clinical correlates of Schistosoma mansoni co-infection among malaria infected patients, Northwest Ethiopia	Getie S, Wondimeneh Y, Getnet G, Workineh M, Worku L, Kassu A, Moges B.	BMC Res Notes	2015	10.1186/s13104-015-1468-2	exclude			NO	irrelevant to the review title
Estimating true prevalence of Schistosoma mansoni from population summary measures based on the Kato-Katz diagnostic technique	Bärenbold O, Garba A, Colley DG, Fleming FM, Assaré RK, Tukahebwa EM, Kebede B, Coulibaly JT, N'Goran EK, Tchuem Tchuenté LA, Mwinzi P, Utzinger J, Vounatsou P.	PLoS Negl Trop Dis	2021	10.1371/journal.pntd.0009310	exclude			NO	irrelevant to the review title
Association between Schistosomiasis mansoni and hepatitis C: systematic review	Van-Lume DS, Albuquerque Mde F, Souza AI, Domingues AL, Lopes EP, Morais CN, Montenegro SM.	Rev Saude Publica	2013	10.1590/S0034-910.2013047004247	exclude			NO	irrelevant to the review title
Human Intestinal Parasitic Infections: Prevalence and Associated Risk Factors among Elementary School Children in Merawi Town, Northwest Ethiopia	Damtie D, Sitotaw B, Menkir S, Kerisew B, Hussien K.	J Parasitol Res	2021	10.1155/2021/8894089	include	exclude		NO	irrelevant to the review title
Diagnosis of Schistosoma infection in non-human animal hosts: A systematic review and meta-analysis	Liang S, Ponpetch K, Zhou YB, Guo J, Erko B, Stothard JR, Murad MH, Zhou XN, Satrija F, Webster JP, Remais JV, Utzinger J, Garba A.	PLoS Negl Trop Dis	2022	10.1371/journal.pntd.0010389	exclude			NO	irrelevant to the review title
Prevalence of Schistosomiasis (S. mansoni and S. haematobium) and its association with gender of school age children in Ethiopia: A systematic review and meta-analysis	Woldeyohannes D, Sahiledengle B, Tekalegn Y, Hailemariam Z.	Parasite Epidemiol Control	2021	10.1016/j.parepi.2021.e00210	exclude			NO	irrelevant to the review title
Prevalence of intestinal helminthic infections and malnutrition among schoolchildren of the Zegie Peninsula, northwestern Ethiopia	Abdi M, Nibret E, Munshea A.	J Infect Public Health	2017	10.1016/j.jiph.2016.02.009	exclude			NO	irrelevant to the review title
Prevalence and pattern of waterborne parasitic infections in eastern Africa: A systematic scoping review	Ngowi HA.	Food Waterborne Parasitol	2020	10.1016/j.fawpar.2020.e00089	exclude			NO	irrelevant to the review title
Rationale and design of a screening study to detect schistosomiasis-associated pulmonary hypertension in Ethiopia and Zambia	Sinkala E, Ahmed HY, Sibomana JP, Lee MH, Kassa B, Kumar R, Mazimba S, Binegdie AB, Mpisa S, Wamundila K, Graham BB, Hilton JF.	Pulm Circ	2022	10.1002/pul2.12072	exclude			NO	irrelevant to the review title
Clinical interventions for tungiasis (sand flea disease): a systematic review	Abrha S, Heukelbach J, Peterson GM, Christenson JK, Carroll S, Kosari S, Bartholomeus A, Feldmeier H, Thomas J.	Lancet Infect Dis	2021	10.1016/S1473-3099(20)30853-7	exclude			NO	irrelevant to the review title
Epidemiology of Gastrointestinal Parasites of Cattle in Three Districts in Central Ethiopia	Terfa W, Kumsa B, Ayana D, Maurizio A, Tessarin C, Cassini R.	Animals (Basel)	2023	10.3390/ani13020285	exclude			NO	irrelevant to the review title
Prevalence and Associated Risk Factors of Intestinal Parasites among Schoolchildren from Two Primary Schools in Rama Town, Northern Ethiopia	Yeshitila YG, Zewde H, Mekene T, Manilal A, Lakew S, Teshome A.	Can J Infect Dis Med Microbiol	2020	10.1155/2020/5750891	include	exclude		NO	irrelevant to the review title
High prevalence of soil-transmitted helminths and schistosomiasis among primary schoolchildren in Southwest Ethiopia: the need for health strategies alongside mass drug administration	Meleko A, Turgeman DB, Caplan N, Baum S, Zerai NK, Zaadnoordijk W, Bruck M, Sabar G, Bentwich Z, Golan R.	Int Health	2023	10.1093/inthealth/ihad083	include	include	include	Yes
National mapping of soil-transmitted helminth and schistosome infections in Ethiopia	Leta GT, Mekete K, Wuletaw Y, Gebretsadik A, Sime H, Mekasha S, Woyessa A, Shafi O, Vercruysse J, Grimes JET, Gardiner I, French M, Levecke B, Drake L, Harrison W, Fenwick A.	Parasit Vectors	2020	10.1186/s13071-020-04317-6	include	exclude		NO	irrelevant to the review title
Intestinal helminthiasis survey with emphasis on schistosomiasis in Koga irrigation scheme environs, northwest Ethiopia	Tamir Z, Animut A, Dugassa S, Gebreselassie A, Tsegaye A, Kassa T, Eguale T, Kebede T, Negash Y, Mekonnen Z, Erko B.	PLoS One	2022	10.1371/journal.pone.0272560	include	exclude		NO	irrelevant to the review title
Prevalence and Intensity of Schistosoma mansoni Infection and Its Associated Risk Factors Among Patients with and without HIV at Chuahit Health Center, Dembia District, Northwest Ethiopia	Kahisay M, Birhanie M, Derso A.	Res Rep Trop Med	2021	10.2147/RRTM.S292899	exclude			NO	irrelevant to the review title
Prevalence, Intensity, and Correlates of Schistosomiasis and Soil-Transmitted Helminth Infections after Five Rounds of Preventive Chemotherapy among School Children in Southern Ethiopia	Gebreyesus TD, Tadele T, Mekete K, Barry A, Gashaw H, Degefe W, Tadesse BT, Gerba H, Gurumurthy P, Makonnen E, Aklillu E.	Pathogens	2020	10.3390/pathogens9110920	include	include	exclude	NO	irrelevant to the review title
Performance of Urine Reagent Strips in Detecting the Presence and Estimating the Prevalence and Intensity of Schistosoma haematobium Infection	Degarege A, Animut A, Negash Y, Erko B.	Microorganisms	2022	10.3390/microorganisms10102062	include	exclude		NO	irrelevant to the review title
Prevalence and distribution of schistosomiasis in afder and gode zone of somali region, ethiopia	Negussu N, Wali M, Ejigu M, Debebe F, Aden S, Abdi R, Mohamed Y, Deribew A, Deribe K.	J Glob Infect Dis	2013	10.4103/0974-777X.122007	include	exclude		NO	irrelevant to the review title
Plasmodium-helminth coinfection and its sources of heterogeneity across East Africa	Brooker SJ, Pullan RL, Gitonga CW, Ashton RA, Kolaczinski JH, Kabatereine NB, Snow RW.	J Infect Dis	2012	10.1093/infdis/jir844	exclude			NO	irrelevant to the review title
Soil-transmitted helminths and schistosome infections in Ethiopia: a systematic review of progress in their control over the past 20 years	Maddren R, Phillips A, Ower A, Landeryou T, Mengistu B, Anjulo U, Firdawek E, Negussu N, Anderson R.	Parasit Vectors	2021	10.1186/s13071-021-04600-0	exclude			NO	irrelevant to the review title
Prevalence of Intestinal Parasitic Infections and Associated Risk Factors among Pregnant Women Attending Prenatal Care in the Northwestern Ethiopia	Alula GA, Munshea A, Nibret E.	Biomed Res Int	2021	10.1155/2021/3387742	exclude			NO	irrelevant to the review title
Transmission of Schistosoma mansoni in Yachi areas, southwestern Ethiopia: new foci	Bekana T, Hu W, Liang S, Erko B.	Infect Dis Poverty	2019	10.1186/s40249-018-0513-5	include	exclude		NO	irrelevant to the review title
Distribution and seasonal abundance of Biomphalaria snails and their infection status with Schistosoma mansoni in and around Lake Tana, northwest Ethiopia	Hailegebriel T, Nibret E, Munshea A.	Sci Rep	2022	10.1038/s41598-022-21306-0	exclude			NO	irrelevant to the review title
Efficacy of Mebendazole and Praziquantel against Soil-Transmitted Helminths and Schistosoma mansoni Infections among Schoolchildren in Northwest Ethiopia	Ejigu K, Hailu T, Alemu M.	Biomed Res Int	2021	10.1155/2021/6682418	exclude			NO	irrelevant to the review title
Clinical aspects of paediatric visceral leishmaniasis in North-west Ethiopia	Diro E, Lynen L, Gebregziabiher B, Assefa A, Lakew W, Belew Z, Hailu A, Boelaert M, van Griensven J.	Trop Med Int Health	2015	10.1111/tmi.12407	exclude			NO	irrelevant to the review title
Epidemiological and clinical correlates of malaria-helminth co-infections in Southern Ethiopia	Mulu A, Legesse M, Erko B, Belyhun Y, Nugussie D, Shimelis T, Kassu A, Elias D, Moges B.	Malar J	2013	10.1186/1475-2875-12-227	exclude			NO	irrelevant to the review title
Prevalence of Intestinal Parasitic Infections and Associated Risk Factors among the First-Cycle Primary Schoolchildren in Sasiga District, Southwest Ethiopia	Sitotaw B, Shiferaw W.	J Parasitol Res	2020	10.1155/2020/8681247	include	exclude		NO	irrelevant to the review title
Prevalence of Schistosoma mansoni infection and the therapeutic efficacy of praziquantel among school children in Manna District, Jimma Zone, southwest Ethiopia	Bajiro M, Dana D, Ayana M, Emana D, Mekonnen Z, Zawdie B, Garbi A, Kure A, Zeynudin A.	Parasit Vectors	2016	10.1186/s13071-016-1833-6	exclude			NO	irrelevant to the review title
Genetic evidence for the role of non-human primates as reservoir hosts for human schistosomiasis	Kebede T, Bech N, Allienne JF, Olivier R, Erko B, Boissier J.	PLoS Negl Trop Dis	2020	10.1371/journal.pntd.0008538	exclude			NO	irrelevant to the review title
Intestinal helminth co-infection and associated factors among pulmonary tuberculosis patients in Africa and Asia: a systematic review and meta-analysis	Zenebe Y, Habtamu M, Abebe M, Tulu B, Atnafu A, Mekonnen D, Lang R, Munshea A.	BMC Infect Dis	2023	10.1186/s12879-023-08716-9	exclude			NO	irrelevant to the review title
Determinants of Helminthic Infections and Anemia among Schoolchildren in Bahir Dar Zuria District, Northwest Ethiopia	Fetene Y, Hailu T, Yimer M, Alemu M.	J Parasitol Res	2021	10.1155/2021/9913118	exclude			NO	irrelevant to the review title
Prevalence of S. mansoni Infection and Associated Risk Factors among School Children in Guangua District, Northwest Ethiopia	Tazebew B, Temesgen D, Alehegn M, Salew D, Tarekegn M.	J Parasitol Res	2022	10.1155/2022/1005637	include	include	exclude	NO	irrelevant to the review title
Clinico-epidemiology, malacology and community awareness of Schistosoma mansoni in Haradenaba and Dertoramis kebeles in Bedeno district, eastern Ethiopia	Mohammed J, Weldegebreal F, Teklemariam Z, Mitiku H.	SAGE Open Med	2018	10.1177/2050312118786748	include	include	include	Yes
Hematological and Biochemical changes in Schistosoma mansoni infected patients at Haik Primary Hospital, North-East Ethiopia: A comparative cross-sectional study	Bisetegn H, Feleke DG, Debash H, Erkihun Y, Ebrahim H.	PLoS Negl Trop Dis	2022	10.1371/journal.pntd.0010728	exclude			NO	irrelevant to the review title
Prevalence of intestinal parasitic infections and associated risk factors among pregnant women attending antenatal care center at Felege Hiwot Referral Hospital, northwest Ethiopia	Derso A, Nibret E, Munshea A.	BMC Infect Dis	2016	10.1186/s12879-016-1859-6	exclude			NO	irrelevant to the review title
Plasmodium falciparum Infection Status among Children with Schistosoma in Sub-Saharan Africa: A Systematic Review and Meta-analysis	Degarege A, Degarege D, Veledar E, Erko B, Nacher M, Beck-Sague CM, Madhivanan P.	PLoS Negl Trop Dis	2016	10.1371/journal.pntd.0005193	exclude			NO	irrelevant to the review title
The Prevalence of Intestinal Parasites and Their Associated Factors among Diabetes Mellitus Patients at the University of Gondar Referral Hospital, Northwest Ethiopia	Ambachew S, Assefa M, Tegegne Y, Zeleke AJ.	J Parasitol Res	2020	10.1155/2020/8855965	exclude			NO	irrelevant to the review title
Assessment of the nail contamination with soil-transmitted helminths in schoolchildren in Jimma Town, Ethiopia	Tadege B, Mekonnen Z, Dana D, Tiruneh A, Sharew B, Dereje E, Loha E, Ayana M, Levecke B.	PLoS One	2022	10.1371/journal.pone.0268792	exclude			NO	irrelevant to the review title
Prevalence of intestinal parasitic infections and associated risk factors among Jawi primary school children, Jawi town, north-west Ethiopia	Sitotaw B, Mekuriaw H, Damtie D.	BMC Infect Dis	2019	10.1186/s12879-019-3971-x	exclude			NO	irrelevant to the review title
Quality of anthelminthic medicines available in Jimma Ethiopia	Belew S, Suleman S, Wynendaele E, D'Hondt M, Kosgei A, Duchateau L, De Spiegeleer B.	Acta Trop	2018	10.1016/j.actatropica.2017.10.006	exclude			NO	irrelevant to the review title
Parasitological and malacological surveys to identify transmission sites for Schistosoma mansoni in Gomma District, south-western Ethiopia	Bekana T, Abebe E, Mekonnen Z, Tulu B, Ponpetch K, Liang S, Erko B.	Sci Rep	2022	10.1038/s41598-022-21641-2	exclude			NO	irrelevant to the review title
Prevalence and factors associated with intestinal parasites among food handlers in Medebay Zana District, north West Tigray, northern Ethiopia	Regassa K, Tedla K, Bugssa G, Gebrekirstos G, Gebreyesus H, Shfare MT.	Trop Dis Travel Med Vaccines	2021	10.1186/s40794-020-00123-1	exclude			NO	irrelevant to the review title
Prioritization of neglected tropical zoonotic diseases: A one health perspective from Tigray region, Northern Ethiopia	Mersha TT, Mekonnen Wolde B, Shumuye NA, Hailu AB, Mohammed AH, Redda YT, Abera BH, Menghistu HT.	PLoS One	2021	10.1371/journal.pone.0254071	exclude			NO	irrelevant to the review title
Neglected tropical zoonotic diseases in Tigray region, northern Ethiopia: Spatial distribution and trend analysis of rabies, tuberculosis, schistosomiasis, and visceral leishmaniasis in humans	Menghistu HT, Mersha TT, Shumuye NA, Woldie BM, Redda YT, Hadush B, Mohammed AH.	Zoonoses Public Health	2021	10.1111/zph.12874	exclude			NO	irrelevant to the review title
Prevalence and Associated Risk Factors of Intestinal Parasitic Infections among Pregnant Women Attending Antenatal Care in Yifag Health Center, Northwest Ethiopia	Damtie D, Liyih M.	Can J Infect Dis Med Microbiol	2021	10.1155/2021/7291199	include	exclude		NO	irrelevant to the review title
Assessing the nonhuman primate reservoir of Schistosoma mansoni in Africa: a systematic review	Richards L, Erko B, Ponpetch K, Ryan SJ, Liang S.	Infect Dis Poverty	2019	10.1186/s40249-019-0543-7	exclude			NO	irrelevant to the review title
Integrated delivery of school health interventions through the school platform: Investing for the future	Appleby LJ, Tadesse G, Wuletawu Y, Dejene NG, Grimes JET, French MD, Teklu A, Moreda B, Negussu N, Kebede B, Yard E, Gardiner I, Drake LJ.	PLoS Negl Trop Dis	2019	10.1371/journal.pntd.0006449	exclude			NO	irrelevant to the review title
Dracunculiasis, onchocerciasis, schistosomiasis, and trachoma	Hopkins DR, Richards FO Jr, Ruiz-Tiben E, Emerson P, Withers PC Jr.	Ann N Y Acad Sci	2008	10.1196/annals.1425.015	exclude			NO	irrelevant to the review title
Biogeographical characteristics of Schistosoma mansoni endemic areas in Ethiopia: a systematic review and meta analysis	Ponpetch K, Erko B, Bekana T, Richards L, Liang S.	Infect Dis Poverty	2021	10.1186/s40249-021-00864-x	exclude			NO	irrelevant to the review title
Spatially explicit Schistosoma infection risk in eastern Africa using Bayesian geostatistical modelling	Schur N, Hürlimann E, Stensgaard AS, Chimfwembe K, Mushinge G, Simoonga C, Kabatereine NB, Kristensen TK, Utzinger J, Vounatsou P.	Acta Trop	2013	10.1016/j.actatropica.2011.10.006	exclude			NO	irrelevant to the review title
Prevalence of intestinal parasitic infections among highland and lowland dwellers in Gamo area, South Ethiopia	Wegayehu T, Tsalla T, Seifu B, Teklu T.	BMC Public Health	2013	10.1186/1471-2458-13-151	include	exclude		NO	irrelevant to the review title
Malaria and related outcomes in patients with intestinal helminths: a cross-sectional study	Degarege A, Legesse M, Medhin G, Animut A, Erko B.	BMC Infect Dis	2012	10.1186/1471-2334-12-291	exclude			NO	irrelevant to the review title
Community-level epidemiology of intestinal helminth infections and anemia in Harbu Town, northeastern Ethiopia	Hailemeskel E, Erko B, Degarege A.	Parasitol Res	2020	10.1007/s00436-020-06864-4	exclude			NO	irrelevant to the review title
Urinary schistosomiasis and malaria associated anemia in Ethiopia	Deribew K, Tekeste Z, Petros B, Huat LB.	Asian Pac J Trop Biomed	2013	10.1016/S2221-1691(13)60068-4	exclude			NO	irrelevant to the review title
Prevalence of Soil-Transmitted Helminth and Schistosoma mansoni Infection and Their Associated Factors among Hiruy Abaregawi Primary School Children, Rural Debre Tabor, North West Ethiopia: A Cross-Sectional Study	Workineh L, Kiros T, Damtie S, Andualem T, Dessie B.	J Parasitol Res	2020	10.1155/2020/2521750	include	exclude		NO	irrelevant to the review title
Prevalence of bacteria and intestinal parasites among food-handlers in Gondar town, northwest Ethiopia	Andargie G, Kassu A, Moges F, Tiruneh M, Huruy K.	J Health Popul Nutr	2008	10.3329/jhpn.v26i4.1887	exclude			NO	irrelevant to the review title
Hepatosplenic schistosomiasis, the ignored morbidity: experience from a referral hospital in Ethiopia	Abdela SG, Hassen NG, Hussien FM, Yesuf AM, van Griensven J, van Henten S.	Trans R Soc Trop Med Hyg	2021	10.1093/trstmh/traa082	exclude			NO	irrelevant to the review title
Prevalence of urinary schistosomiasis and associated risk factors among Abobo Primary School children in Gambella Regional State, southwestern Ethiopia: a cross sectional study	Geleta S, Alemu A, Getie S, Mekonnen Z, Erko B.	Parasit Vectors	2015	10.1186/s13071-015-0822-5	include	include	exclude	NO	irrelevant to the review title
Comparing the accuracy of two diagnostic methods for detection of light Schistosoma haematobium infection in an elimination setting in Wolaita Zone, South Western Ethiopia	Mohammed H, Landeryou T, Chernet M, Liyew EF, Wulataw Y, Getachew B, Difabachew H, Phillips A, Maddren R, Ower A, Mekete K, Belay H, Endrias T, Anjulo U, Tasew G, Anderson R, Tollera G, Abate E.	PLoS One	2022	10.1371/journal.pone.0267378	exclude			NO	irrelevant to the review title
Schistosoma mansoni infection and risk factors among the fishermen of Lake Hawassa, southern Ethiopia	Menjetta T, Debalke S, Dana D.	J Biosoc Sci	2019	10.1017/S0021932019000075	include	include	exclude	NO	irrelevant to the review title
Prevalence of soil-transmitted helminths and Schistosoma mansoni among a population-based sample of school-age children in Amhara region, Ethiopia	Nute AW, Endeshaw T, Stewart AEP, Sata E, Bayissasse B, Zerihun M, Gessesse D, Chernet A, Chanyalew M, Tedessse Z, King JD, Emerson PM, Callahan EK, Nash SD.	Parasit Vectors	2018	10.1186/s13071-018-3008-0	include	exclude		NO	irrelevant to the review title
Co-infections and Comorbidities of Multiple Parasites and Hepatitis B Virus Infections in the Lowland Area of Western Ethiopia: Implications for Integrated Approaches	Assefa A, Erko B, Gundersen SG, Medhin G, Berhe N.	J Multidiscip Healthc	2021	10.2147/JMDH.S341100	exclude			NO	irrelevant to the review title
Prevalence of Intestinal Parasitic Infection and Its Associated Factors Among School Children in Two Primary Schools in Harbu Town, North East Ethiopia: Cross-Sectional Study	Gebretsadik D, Tesfaye M, Adamu A, Zewde G.	Pediatric Health Med Ther	2020	10.2147/PHMT.S252061	include	exclude		NO	irrelevant to the review title
Prevalence and its associated risk factors of intestinal parasitic infections among Yadot primary school children of South Eastern Ethiopia: a cross-sectional study	Tulu B, Taye S, Amsalu E.	BMC Res Notes	2014	10.1186/1756-0500-7-848	include	exclude		NO	irrelevant to the review title
Cross-Sectional Study on Assessment of Frequency of Intestinal Helminth Infections and Its Related Risk Factors among School Children from Adola Town, Ethiopia	Husen EA, Tafesse G, Hajare ST, Chauhan NM, Sharma RJ, Upadhye VJ.	Biomed Res Int	2022	10.1155/2022/5908938	exclude			NO	irrelevant to the review title
Age-related factors influencing the occurrence of undernutrition in northeastern Ethiopia	Degarege A, Hailemeskel E, Erko B.	BMC Public Health	2015	10.1186/s12889-015-1490-2	exclude			NO	irrelevant to the review title
Bovine schistosomiasis in some selected areas of South Wollo and Oromia Zones of Amhara Region, North-East Ethiopia	Molla G, Tintagu T, Yasin A, Alemu B, Assen AA, Tadesse K.	PLoS One	2022	10.1371/journal.pone.0259787	exclude			NO	irrelevant to the review title
Magnitude of parasitic infections and associated factors among pregnant women at health facilities in Hawassa, Southern Ethiopia	Wachamo D, Bonja F, Tadege B, Hussen S.	F1000Res	2021	10.12688/f1000research.27584.1	exclude			NO	irrelevant to the review title
Determinants of Schistosoma mansoni in Sanja health center, north West Ethiopia	Andargie AA, Abera AS.	BMC Public Health	2018	10.1186/s12889-018-5552-0	exclude			NO	irrelevant to the review title
Schistosoma mansoni and soil-transmitted helminths among preschool-aged children in Chuahit, Dembia district, Northwest Ethiopia: prevalence, intensity of infection and associated risk factors	Alemu A, Tegegne Y, Damte D, Melku M.	BMC Public Health	2016	10.1186/s12889-016-2864-9	include	include	include	Yes
Epidemiology of bovine schistosomiasis and associated risk factors in Ethiopia: A systematic review with meta-analysis of published articles, 2008-2018	Dagnaw M, Wodajnew B, Fentie T, Solomon A, Abuhay F, Bizu N, Abi A.	PLoS One	2023	10.1371/journal.pone.0283691	exclude			NO	irrelevant to the review title
Prevalence of Schistosoma mansoni Infection and Associated Risk Factors among School Children in Jiga Town, Northwest-Ethiopia: A Cross-Sectional Study	Wubet K, Damtie D.	J Parasitol Res	2020	10.1155/2020/6903912	include	exclude		NO	irrelevant to the review title
Soil-transmitted helminthes and Schistosoma mansoni infections among primary school children at Ambasame primary school, North-West Ethiopia: a cross-sectional study	Feleke DG, Ali A, Bisetegn H, Debash H, Birara W, Andualem A.	BMC Pediatr	2022	10.1186/s12887-022-03534-5	exclude			NO	irrelevant to the review title
A general framework to support cost-efficient fecal egg count methods and study design choices for large-scale STH deworming programs-monitoring of therapeutic drug efficacy as a case study	Coffeng LE, Vlaminck J, Cools P, Denwood M, Albonico M, Ame SM, Ayana M, Dana D, Cringoli G, de Vlas SJ, Fenwick A, French M, Kazienga A, Keiser J, Knopp S, Leta G, Matoso LF, Maurelli MP, Montresor A, Mirams G, Mekonnen Z, Corrêa-Oliveira R, Pinto SA, Rinaldi L, Sayasone S, Steinmann P, Thomas E, Vercruysse J, Levecke B.	PLoS Negl Trop Dis	2023	10.1371/journal.pntd.0011071	exclude			NO	irrelevant to the review title
Translating preventive chemotherapy prevalence thresholds for Schistosoma mansoni from the Kato-Katz technique into the point-of-care circulating cathodic antigen diagnostic test	Bärenbold O, Garba A, Colley DG, Fleming FM, Haggag AA, Ramzy RMR, Assaré RK, Tukahebwa EM, Mbonigaba JB, Bucumi V, Kebede B, Yibi MS, Meité A, Coulibaly JT, N'Goran EK, Tchuem Tchuenté LA, Mwinzi P, Utzinger J, Vounatsou P.	PLoS Negl Trop Dis	2018	10.1371/journal.pntd.0006941	exclude			NO	irrelevant to the review title
Prevalence of Schistosoma haematobium Infection among School-Age Children in Afar Area, Northeastern Ethiopia	Degarege A, Mekonnen Z, Levecke B, Legesse M, Negash Y, Vercruysse J, Erko B.	PLoS One	2015	10.1371/journal.pone.0133142	exclude			NO	irrelevant to the review title
Coprological study of trematode infections and associated host risk factors in cattle during the dry season in and around Bahir Dar, northwest Ethiopia	Aragaw K, Tilahun H.	Vet Anim Sci	2018	10.1016/j.vas.2018.11.002	exclude			NO	irrelevant to the review title
Efficacy and Safety of AmBisome in Combination with Sodium Stibogluconate or Miltefosine and Miltefosine Monotherapy for African Visceral Leishmaniasis: Phase II Randomized Trial	Wasunna M, Njenga S, Balasegaram M, Alexander N, Omollo R, Edwards T, Dorlo TP, Musa B, Ali MH, Elamin MY, Kirigi G, Juma R, Kip AE, Schoone GJ, Hailu A, Olobo J, Ellis S, Kimutai R, Wells S, Khalil EA, Strub Wourgaft N, Alves F, Musa A.	PLoS Negl Trop Dis	2016	10.1371/journal.pntd.0004880	exclude			NO	irrelevant to the review title
Baseline soil-transmitted helminth and schistosome infection in the Geshiyaro project, Ethiopia: A unique transmission interruption project using biometric fingerprinting for longitudinal individual analysis	Phillips AE, Ower AK, Mekete K, Liyew EF, Maddren R, Mengistu B, Anjulo U, Chernet M, Dunn JC, Mohammed H, Belay H, Gidey B, Tasew G, Tadesse G, Salasibew M, Tollera G, Anderson R.	PLoS Negl Trop Dis	2023	10.1371/journal.pntd.0011589	exclude			NO	irrelevant to the review title
Status of Schistosoma mansoni prevalence and intensity of infection in geographically apart endemic localities of Ethiopia: a comparison	Aemero M, Berhe N, Erko B.	Ethiop J Health Sci	2014	10.4314/ejhs.v24i3.1	exclude			NO	irrelevant to the review title
Effects of intestinal parasite infection on hematological profiles of pregnant women attending antenatal care at Debre Markos Referral Hospital, Northwest Ethiopia: Institution based prospective cohort study	Demeke G, Mengistu G, Abebaw A, Toru M, Yigzaw M, Shiferaw A, Mengist HM, Dilnessa T.	PLoS One	2021	10.1371/journal.pone.0250990	exclude			NO	irrelevant to the review title
Mapping the epidemiological distribution and incidence of major zoonotic diseases in South Tigray, North Wollo and Ab'ala (Afar), Ethiopia	Menghistu HT, Hailu KT, Shumye NA, Redda YT.	PLoS One	2018	10.1371/journal.pone.0209974	exclude			NO	irrelevant to the review title
Identification of antigenic linear peptides in the soil-transmitted helminth and Schistosoma mansoni proteome	Vlaminck J, Lagatie O, Dana D, Mekonnen Z, Geldhof P, Levecke B, Stuyver LJ.	PLoS Negl Trop Dis	2021	10.1371/journal.pntd.0009369	exclude			NO	irrelevant to the review title
Schistosoma mansoni infection prevalence and associated risk factors among schoolchildren in Demba Girara, Damot Woide District of Wolaita Zone, Southern Ethiopia	Alemayehu B, Tomass Z.	Asian Pac J Trop Med	2015	10.1016/j.apjtm.2015.05.009	include	exclude		NO	irrelevant to the review title
Poor WASH (Water, Sanitation, and Hygiene) Conditions Are Associated with Leprosy in North Gondar, Ethiopia	Emerson LE, Anantharam P, Yehuala FM, Bilcha KD, Tesfaye AB, Fairley JK.	Int J Environ Res Public Health	2020	10.3390/ijerph17176061	exclude			NO	irrelevant to the review title
Gender-related factors affecting health seeking for neglected tropical diseases: findings from a qualitative study in Ethiopia	Wharton-Smith A, Rassi C, Batisso E, Ortu G, King R, Endriyas M, Counihan H, Hamade P, Getachew D.	PLoS Negl Trop Dis	2019	10.1371/journal.pntd.0007840	exclude			NO	irrelevant to the review title
Prevalence and intensity of Schistosoma mansoni infections among schoolchildren attending primary schools in an urban setting in Southwest, Ethiopia	Bajiro M, Dana D, Levecke B.	BMC Res Notes	2017	10.1186/s13104-017-3023-9	include	exclude		NO	irrelevant to the review title
Intestinal parasitosis and shigellosis among diarrheal patients in Gondar teaching hospital, northwest Ethiopia	Huruy K, Kassu A, Mulu A, Worku N, Fetene T, Gebretsadik S, Biadglegne F, Belyhun Y, Muche A, Gelaw A, Anagaw B, Yifru S, Wondie Y, Bekele A, Tiruneh M, Reissig D, Moges F.	BMC Res Notes	2011	10.1186/1756-0500-4-472	exclude			NO	irrelevant to the review title
A new focus of schistosomiasis mansoni in Hayk town, northeastern Ethiopia	Amsalu G, Mekonnen Z, Erko B.	BMC Res Notes	2015	10.1186/s13104-014-0965-z	exclude			NO	irrelevant to the review title
Community awareness of intestinal parasites and the prevalence of infection among community members of rural Abaye Deneba area, Ethiopia	Nyantekyi L, Legesse M, Medhin G, Animut A, Tadesse K, Macias C, Degarege A, Erko B.	Asian Pac J Trop Biomed	2014	10.12980/APJTB.4.2014C764	include	include	include	Yes
Region-Specific, Life-Threatening Diseases among International Travelers from Israel, 2004-2015	Avni C, Stienlauf S, Meltzer E, Sidi Y, Schwartz E, Leshem E.	Emerg Infect Dis	2018	10.3201/eid2404.171542	exclude			NO	irrelevant to the review title
Identification of transmission foci of Schistosoma mansoni: narrowing the intervention target from district to transmission focus in Ethiopia	Tiruneh A, Kahase D, Zemene E, Tekalign E, Solomon A, Mekonnen Z.	BMC Public Health	2020	10.1186/s12889-020-08904-1	exclude			NO	irrelevant to the review title
Mortality and Disability-Adjusted Life-Years (Dalys) for Common Neglected Tropical Diseases in Ethiopia, 1990-2015: Evidence from the Global Burden of Disease Study 2015	Deribew A, Kebede B, Tessema GA, Adama YA, Misganaw A, Gebre T, Hailu A, Biadgilign S, Amberbir A, Desalegn B, Abajobir AA, Shafi O, Abera SF, Negussu N, Mengistu B, Amare AT, Mulugeta A, Kebede Z, Mengistu B, Tadesse Z, Sileshi M, Tamiru M, Chromwel EA, Glenn SD, Stanaway JD, Deribe K.	Ethiop Med J	2017		exclude			NO	irrelevant to the review title
Malacological and Parasitological Surveys on Ethiopian Rift Valley Lakes: Implications for Control and Elimination of Snail-Borne Diseases	Olkeba BK, Boets P, Mereta ST, Mandefro B, Debesa G, Ahmednur M, Ambelu A, Korma W, Goethals PLM.	Int J Environ Res Public Health	2021	10.3390/ijerph19010142	exclude			NO	irrelevant to the review title
Childhood intestinal parasitic infection and sanitation predictors in rural Dembiya, northwest Ethiopia	Gizaw Z, Adane T, Azanaw J, Addisu A, Haile D.	Environ Health Prev Med	2018	10.1186/s12199-018-0714-3	exclude			NO	irrelevant to the review title
The self-curing phenomenon of schistosome infection in rhesus macaques: insight from in vitro studies	Torben W, Molehin AJ, Blair RV, Kenway C, Shiro F, Roslyn D, Chala B, Gutu D, Kebede MA, Ahmad G, Zhang W, Aye P, Mohan M, Lackner A, Siddiqui AA.	Ann N Y Acad Sci	2017	10.1111/nyas.13565	exclude			NO	irrelevant to the review title
Operational response to malaria epidemics: are rapid diagnostic tests cost-effective?	Rolland E, Checchi F, Pinoges L, Balkan S, Guthmann JP, Guerin PJ.	Trop Med Int Health	2006	10.1111/j.1365-3156.2006.01580.x	exclude			NO	irrelevant to the review title
Comparison of coproprevalence and seroprevalence to guide decision-making in national soil-transmitted helminthiasis control programs: Ethiopia as a case study	Roose S, Leta GT, Vlaminck J, Getachew B, Mekete K, Peelaers I, Geldhof P, Levecke B.	PLoS Negl Trop Dis	2022	10.1371/journal.pntd.0010824	exclude			NO	irrelevant to the review title
Epidemiology of soil-transmitted helminths, Schistosoma mansoni, and haematocrit values among schoolchildren in Ethiopia	Abera B, Alem G, Yimer M, Herrador Z.	J Infect Dev Ctries	2013	10.3855/jidc.2539	exclude			NO	irrelevant to the review title
High prevalence of Schistosoma mansoni and other intestinal parasites among elementary school children in Southwest Ethiopia: a cross-sectional study	Jejaw A, Zemene E, Alemu Y, Mengistie Z.	BMC Public Health	2015	10.1186/s12889-015-1952-6	exclude			NO	irrelevant to the review title
Prevalence of intestinal helminth infection among school children in Maksegnit and Enfranz Towns, northwestern Ethiopia, with emphasis on Schistosoma mansoni infection	Gashaw F, Aemero M, Legesse M, Petros B, Teklehaimanot T, Medhin G, Berhe N, Mekonnen Y, Erko B.	Parasit Vectors	2015	10.1186/s13071-015-1178-6	exclude			NO	irrelevant to the review title
The relationship between helminth infections and low haemoglobin levels in Ethiopian children with blood type A	Degarege A, Yimam Y, Madhivanan P, Erko B.	J Helminthol	2017	10.1017/S0022149X16000286	exclude			NO	irrelevant to the review title
The Geshiyaro Project: a study protocol for developing a scalable model of interventions for moving towards the interruption of the transmission of soil-transmitted helminths and schistosome infections in the Wolaita zone of Ethiopia	Mekete K, Ower A, Dunn J, Sime H, Tadesse G, Abate E, Nigussu N, Seife F, McNaughton E, Anderson RM, Phillips AE.	Parasit Vectors	2019	10.1186/s13071-019-3757-4	include	exclude		NO	irrelevant to the review title
Clinico-epidemiological study of Schistosomiasis mansoni in Waja-Timuga, District of Alamata, northern Ethiopia	Abebe N, Erko B, Medhin G, Berhe N.	Parasit Vectors	2014	10.1186/1756-3305-7-158	include	include	exclude	NO	irrelevant to the review title
Performance Evaluation of Diagnostic Methods for Schistosoma mansoni Detection in Amhara Region, Northwest Ethiopia	Fenta A, Hailu T, Alemu M, Amor A.	Biomed Res Int	2020	10.1155/2020/5312512	exclude			NO	irrelevant to the review title
Does mass drug administration affect Schistosoma mansoni infection trends in West Dembia district, Northwest Ethiopia?	Zeleke AJ, Addisu A, Bayih AG, Tweya H, Timire C, Techilo W, Kamau EM, Vogt F, Verdonck K.	J Infect Dev Ctries	2020	10.3855/jidc.11727	exclude			NO	irrelevant to the review title
Impact of annual preventive mass chemotherapy for soil-transmitted helminths among primary school children in an endemic area of Gurage zone: a prospective cross-sectional study	Shumbej T, Menu S, Girum T, Bekele F, Gebru T, Worku M, Dendir A, Solomon A, Kahase D, Alemayehu M.	Res Rep Trop Med	2019	10.2147/RRTM.S208473	exclude			NO	irrelevant to the review title
Efficacy of Praziquantel against Schistosoma haematobium in Dulshatalo village, western Ethiopia	Mekonnen A, Legesse M, Belay M, Tadesse K, Torben W, Teklemariam Z, Erko B.	BMC Res Notes	2013	10.1186/1756-0500-6-392	exclude			NO	irrelevant to the review title
Intestinal parasite prevalence in an area of ethiopia after implementing the SAFE strategy, enhanced outreach services, and health extension program	King JD, Endeshaw T, Escher E, Alemtaye G, Melaku S, Gelaye W, Worku A, Adugna M, Melak B, Teferi T, Zerihun M, Gesese D, Tadesse Z, Mosher AW, Odermatt P, Utzinger J, Marti H, Ngondi J, Hopkins DR, Emerson PM.	PLoS Negl Trop Dis	2013	10.1371/journal.pntd.0002223	exclude			NO	irrelevant to the review title
Causes and Clinical Profiles of Ascites at University of Gondar Hospital, Northwest Ethiopia: Institution-Based Cross-Sectional Study	Muhie OA.	Can J Gastroenterol Hepatol	2019	10.1155/2019/5958032	exclude			NO	irrelevant to the review title
Study on Cattle Trematodiasis and Related Risk Factors in Damot Sore District, Wolaita Zone, Southern Ethiopia	Kebede IA, Beriso TE, Mengistu TS, Gebremeskel HF.	J Parasitol Res	2023	10.1155/2023/6687665	exclude			NO	irrelevant to the review title
Coverage evaluation surveys following soil-transmitted helminthiasis and schistosomiasis mass drug administration in Wolaita Zone of Ethiopia-The Geshiyaro project	Liyew EF, Chernet M, Belay H, Maddren R, Landeryou T, Kalahasti S, Ower AK, Mekete K, Phillips AE, Anjulo U, Endrias T, Tamiru A, Gidey B, Mehari Z, Mengistu B, Tollera G, Tasew G.	PLoS One	2021	10.1371/journal.pone.0260722	include	exclude		NO	irrelevant to the review title
Treatment outcomes of visceral leishmaniasis in Ethiopia from 2001 to 2017: a systematic review and meta-analysis	Gebreyohannes EA, Bhagvathula AS, Abegaz TM, Seid MA.	Infect Dis Poverty	2018	10.1186/s40249-018-0491-7	exclude			NO	irrelevant to the review title
Schistosoma mansoni and other intestinal parasitic infections in schoolchildren and vervet monkeys in Lake Ziway area, Ethiopia	Teklemariam D, Legesse M, Degarege A, Liang S, Erko B.	BMC Res Notes	2018	10.1186/s13104-018-3248-2	exclude			NO	irrelevant to the review title
Characterisation of tetraspanins from Schistosoma haematobium and evaluation of their potential as novel diagnostic markers	Mekonnen GG, Tedla BA, Pearson MS, Becker L, Field M, Amoah AS, van Dam G, Corstjens PLAM, Mduluza T, Mutapi F, Loukas A, Sotillo J.	PLoS Negl Trop Dis	2022	10.1371/journal.pntd.0010151	exclude			NO	irrelevant to the review title
Prevalence and Reinfection Rates of Schistosoma mansoni and Praziquantel Efficacy against the Parasite among Primary School Children in Sanja Town, Northwest Ethiopia	Woldegerima E, Bayih AG, Tegegne Y, Aemero M, Jejaw Zeleke A.	J Parasitol Res	2019	10.1155/2019/3697216	exclude			NO	irrelevant to the review title
The effect of maternal helminth infection on maternal and neonatal immune function and immunity to tuberculosis	Gebreegziabiher D, Desta K, Desalegn G, Howe R, Abebe M.	PLoS One	2014	10.1371/journal.pone.0093429	exclude			NO	irrelevant to the review title
Epidemiology of intestinal helminthiases in a rural community of Ethiopia: Is it time to expand control programs to include Strongyloides stercoralis and the entire community?	Aramendia AA, Anegagrie M, Zewdie D, Dacal E, Saugar JM, Herrador Z, Hailu T, Yimer M, Periago MV, Rodriguez E, Benito A.	PLoS Negl Trop Dis	2020	10.1371/journal.pntd.0008315	exclude			NO	irrelevant to the review title
Intestinal parasitic infections among prison inmates and tobacco farm workers in Shewa Robit, north-central Ethiopia	Mamo H.	PLoS One	2014	10.1371/journal.pone.0099559	exclude			NO	irrelevant to the review title
Environmental determinants of distribution of freshwater snails and trematode infection in the Omo Gibe River Basin, southwest Ethiopia	Mereta ST, Bedewi J, Yewhalaw D, Mandefro B, Abdie Y, Tegegne D, Birke W, Mulat WL, Kloos H.	Infect Dis Poverty	2019	10.1186/s40249-019-0604-y	exclude			NO	irrelevant to the review title
Basic Coagulation Profiles and Platelet Count Among Schistosoma mansoni-Infected Adults Attending Sanja Primary Hospital, Northwest Ethiopia	Eyayu T, Zeleke AJ, Seyoum M, Worku L.	Res Rep Trop Med	2020	10.2147/RRTM.S244912	exclude			NO	irrelevant to the review title
Epidemiology of soil-transmitted helminths and Schistosoma mansoni: a base-line survey among school children, Ejaji, Ethiopia	Ibrahim T, Zemene E, Asres Y, Seyoum D, Tiruneh A, Gedefaw L, Mekonnen Z.	J Infect Dev Ctries	2018	10.3855/jidc.9665	include	include	exclude	NO	irrelevant to the review title
Sanitation, hookworm, anemia, stunting, and wasting in primary school children in southern Ethiopia: Baseline results from a study in 30 schools	Grimes JET, Tadesse G, Gardiner IA, Yard E, Wuletaw Y, Templeton MR, Harrison WE, Drake LJ.	PLoS Negl Trop Dis	2017	10.1371/journal.pntd.0005948	exclude			NO	irrelevant to the review title
Soil-Transmitted Helminths and Schistosoma mansoni Infections in Ethiopian Orthodox Church Students around Lake Tana, Northwest Ethiopia	Afework Bitew A, Abera B, Seyoum W, Endale B, Kiber T, Goshu G, Admass A.	PLoS One	2016	10.1371/journal.pone.0155915	include	exclude		NO	irrelevant to the review title
Determining treatment needs at different spatial scales using geostatistical model-based risk estimates of schistosomiasis	Schur N, Vounatsou P, Utzinger J.	PLoS Negl Trop Dis	2012	10.1371/journal.pntd.0001773	exclude			NO	irrelevant to the review title
Helminth infection increases the probability of indeterminate QuantiFERON gold in tube results in pregnant women	Gebreegziabiher D, Desta K, Howe R, Abebe M.	Biomed Res Int	2014	10.1155/2014/364137	exclude			NO	irrelevant to the review title
Inverse Associations of Schistosoma mansoni Infection and Metabolic Syndromes in Humans: A Cross-Sectional Study in Northeast Ethiopia	Wolde M, Berhe N, Medhin G, Chala F, van Die I, Tsegaye A.	Microbiol Insights	2019	10.1177/1178636119849934	exclude			NO	irrelevant to the review title
Comparison of individual and pooled diagnostic examination strategies during the national mapping of soil-transmitted helminths and Schistosoma mansoni in Ethiopia	Leta GT, French M, Dorny P, Vercruysse J, Levecke B.	PLoS Negl Trop Dis	2018	10.1371/journal.pntd.0006723	exclude			NO	irrelevant to the review title
Schistosoma mansoni infection in human and nonhuman primates in selected areas of Oromia Regional State, Ethiopia	Kebede T, Negash Y, Erko B.	J Vector Borne Dis	2018	10.4103/0972-9062.242558	exclude			NO	irrelevant to the review title
Epidemiological study on Schistosoma mansoni infection in Sanja area, Amhara region, Ethiopia	Alebie G, Erko B, Aemero M, Petros B.	Parasit Vectors	2014	10.1186/1756-3305-7-15	include	include	exclude	NO	irrelevant to the review title
Prevalence of intestinal parasite, Shigella and Salmonella species among diarrheal children in Jimma health center, Jimma southwest Ethiopia: a cross sectional study	Beyene G, Tasew H.	Ann Clin Microbiol Antimicrob	2014	10.1186/1476-0711-13-10	exclude			NO	irrelevant to the review title
Prevalence of intestinal parasitic infection and its association with anemia among pregnant women in Wondo Genet district, Southern Ethiopia: a cross-sectional study	Bolka A, Gebremedhin S.	BMC Infect Dis	2019	10.1186/s12879-019-4135-8	exclude			NO	irrelevant to the review title
Cross-Sectional Study on the Prevalence of Intestinal Parasites and Associated Risk Factors in Teda Health Centre, Northwest Ethiopia	Abate A, Kibret B, Bekalu E, Abera S, Teklu T, Yalew A, Endris M, Worku L, Tekeste Z.	ISRN Parasitol	2013	10.5402/2013/757451	exclude			NO	irrelevant to the review title
Correction: Soil-transmitted helminths and schistosome infections in Ethiopia: a systematic review of progress in their control over the past 20 years	Maddren R, Phillips A, Ower A, Landeryou T, Mengistu B, Anjulo U, Firdawek E, Negussu N, Anderson R.	Parasit Vectors	2023	10.1186/s13071-023-05815-z	exclude			NO	irrelevant to the review title
Comorbidity of intestinal helminthiases among malaria outpatients of Wondo Genet health centers, southern Ethiopia: implications for integrated control	Tuasha N, Hailemeskel E, Erko B, Petros B.	BMC Infect Dis	2019	10.1186/s12879-019-4290-y	exclude			NO	irrelevant to the review title
Current status of Schistosoma mansoni infection among previously treated rural communities in the Abbey and Didessa Valleys, Western Ethiopia: Implications for sustainable control	Assefa A, Erko B, Gundersen SG, Medhin G, Berhe N.	PLoS One	2021	10.1371/journal.pone.0247312	exclude			NO	irrelevant to the review title
Effects of Water Source, Sanitation and Hygiene on the Prevalence of Schistosoma mansoni among School Age Children in Jawe District, Northwest Ethiopia	Hailu T, Mulu W, Abera B.	Iran J Parasitol	2020		exclude			NO	irrelevant to the review title
Prevalence of intestinal helminths and associated factors among school children of Medebay Zana wereda; North Western Tigray, Ethiopia 2017	Teshale T, Belay S, Tadesse D, Awala A, Teklay G.	BMC Res Notes	2018	10.1186/s13104-018-3556-6	exclude			NO	irrelevant to the review title
Schistosomal Peritonitis Presenting as Acute Abdomen: A Case Report	Abebe K, Abebe M, Abebe E.	Ethiop J Health Sci	2019	10.4314/ejhs.v29i6.17	exclude			NO	irrelevant to the review title
Effect of anthelminthic treatment on helminth infection and related anaemia among school-age children in northwestern Ethiopia	Yimam Y, Degarege A, Erko B.	BMC Infect Dis	2016	10.1186/s12879-016-1956-6	exclude			NO	irrelevant to the review title
The association between multiple intestinal helminth infections and blood group, anaemia and nutritional status in human populations from Dore Bafeno, southern Ethiopia	Degarege A, Animut A, Medhin G, Legesse M, Erko B.	J Helminthol	2014	10.1017/S0022149X12000855	exclude			NO	irrelevant to the review title
Malnutrition and intestinal parasitic infections in school children of Gondar, North West Ethiopia	Worku N, Erko B, Torben W, Belay M, Kasssu A, Fetene T, Huruy K.	Ethiop Med J	2009		exclude			NO	irrelevant to the review title
Intestinal polyparasitism with special emphasis to soil-transmitted helminths among residents around Gilgel Gibe Dam, Southwest Ethiopia: a community based survey	Mekonnen Z, Suleman S, Biruksew A, Tefera T, Chelkeba L.	BMC Public Health	2016	10.1186/s12889-016-3859-2	exclude			NO	irrelevant to the review title
Schistosoma mansoni infection and undernutrition among school age children in Fincha'a sugar estate, rural part of West Ethiopia	Mekonnen Z, Meka S, Zeynudin A, Suleman S.	BMC Res Notes	2014	10.1186/1756-0500-7-763	exclude			NO	irrelevant to the review title
Efficacy of single dose albendazole and praziquantel drugs among helminth-infected school children at Rural Bahir Dar, northwest Ethiopia	Hailu T, Abera B, Mulu W, Alemu M, Yizengaw E, Genanew A.	Trop Doct	2018	10.1177/0049475518786835	exclude			NO	irrelevant to the review title
Risk factors for intestinal parasitosis, anaemia, and malnutrition among school children in Ethiopia	Mahmud MA, Spigt M, Mulugeta Bezabih A, López Pavon I, Dinant GJ, Blanco Velasco R.	Pathog Glob Health	2013	10.1179/2047773213Y.0000000074	exclude			NO	irrelevant to the review title
Modelling age-heterogeneous Schistosoma haematobium and S. mansoni survey data via alignment factors	Schur N, Utzinger J, Vounatsou P.	Parasit Vectors	2011	10.1186/1756-3305-4-142	exclude			NO	irrelevant to the review title
High prevalence of Strongyloides stercoralis in school-aged children in a rural highland of north-western Ethiopia: the role of intensive diagnostic work-up	Amor A, Rodriguez E, Saugar JM, Arroyo A, López-Quintana B, Abera B, Yimer M, Yizengaw E, Zewdie D, Ayehubizu Z, Hailu T, Mulu W, Echazú A, Krolewieki AJ, Aparicio P, Herrador Z, Anegagrie M, Benito A.	Parasit Vectors	2016	10.1186/s13071-016-1912-8	exclude			NO	irrelevant to the review title
Schistosoma mansoni Infections and Morbidities Among School Children in Hotspot Areas of Jimma Town, Southwest Ethiopia: A Cross-Sectional Study	Tiruneh A, Zemene E, Abdissa Mizana B, Girma H, Dereje E, Sharew B, Ayana M, Mekonnen Z.	Environ Health Insights	2023	10.1177/11786302231161047	exclude			NO	irrelevant to the review title
Impact of temperature and precipitation on propagation of intestinal schistosomiasis in an irrigated region in Ethiopia: suitability of satellite datasets	Xue Z, Gebremichael M, Ahmad R, Weldu ML, Bagtzoglou AC.	Trop Med Int Health	2011	10.1111/j.1365-3156.2011.02820.x	exclude			NO	irrelevant to the review title
Effect of schistosoma infection on malaria immune response: A systematic review	Yesuf EA, Dejene T.	JBI Libr Syst Rev	2011	10.11124/01938924-201109380-00001	exclude			NO	irrelevant to the review title
Epidemiology of human fascioliasis and intestinal parasitosis among schoolchildren in Lake Tana Basin, northwest Ethiopia	Fentie T, Erqou S, Gedefaw M, Desta A.	Trans R Soc Trop Med Hyg	2013	10.1093/trstmh/trt056	exclude			NO	irrelevant to the review title
Different profile of intestinal protozoa and helminthic infections among patients with diarrhoea according to age attending a rural hospital in southern Ethiopia	Ramos JM, Rodríguez-Valero N, Tisiano G, Fano H, Yohannes T, Gosa A, Fruttero E, Reyes F, Górgolas M.	Trop Biomed	2014		exclude			NO	irrelevant to the review title
Human intestinal schistosomiasis in communities living near three rivers of jimma town, South Western ethiopia	Mengistu M, Shimelis T, Torben W, Terefe A, Kassa T, Hailu A.	Ethiop J Health Sci	2011	10.4314/ejhs.v21i2.69051	include	include	exclude	NO	irrelevant to the review title
Risk factors for intestinal parasitosis among antiretroviral-treated HIV/AIDS patients in Ethiopia	Mahmud MA, Bezabih AM, Gebru RB.	Int J STD AIDS	2014	10.1177/0956462414520803	exclude			NO	irrelevant to the review title
Multivariate analysis of factors associated with Schistosoma mansoni and hookworm infection among primary school children in rural Bahir Dar, Northwest Ethiopia	Hailu T, Alemu M, Abera B, Mulu W, Yizengaw E, Genanew A, Bereded F.	Trop Dis Travel Med Vaccines	2018	10.1186/s40794-018-0064-6	exclude			NO	irrelevant to the review title
Soil transmitted helminths and schistosoma mansoni infections among school children in Zarima town, northwest Ethiopia	Alemu A, Atnafu A, Addis Z, Shiferaw Y, Teklu T, Mathewos B, Birhan W, Gebretsadik S, Gelaw B.	BMC Infect Dis	2011	10.1186/1471-2334-11-189	include	exclude		NO	irrelevant to the review title
Efficacy of Praziquantel Treatment and Schistosoma Mansoni Infection among Primary School Children in Kemisse Town, Northeast Ethiopia	Berhanu MS, Atnafie SA, Ali TE, Chekol AA, Kebede HB.	Ethiop J Health Sci	2022	10.4314/ejhs.v32i3.20	exclude			NO	irrelevant to the review title
The magnitude of Schistosoma mansoni and its associated risk factors among Sebatamit primary school children, rural Bahir Dar, Northwest Ethiopia: a cross-sectional study	Workineh L, Yimer M, Gelaye W, Muleta D.	BMC Res Notes	2019	10.1186/s13104-019-4498-3	include	exclude		NO	irrelevant to the review title
Evaluation of the therapeutic efficacy of praziquantel against schistosomes in seven countries with ongoing large-scale deworming programs	Levecke B, Vlaminck J, Andriamaro L, Ame S, Belizario V, Degarege A, Engels D, Erko B, Garba AD, Kaatano GM, Mekonnen Z, Montresor A, Olliaro P, Pieri OS, Sacko M, Sam-Wobo SO, Tchuem Tchuenté LA, Webster JP, Vercruysse J.	Int J Parasitol Drugs Drug Resist	2020	10.1016/j.ijpddr.2020.10.003	exclude			NO	irrelevant to the review title
A five-country evaluation of a point-of-care circulating cathodic antigen urine assay for the prevalence of Schistosoma mansoni	Colley DG, Binder S, Campbell C, King CH, Tchuem Tchuenté LA, N'Goran EK, Erko B, Karanja DMS, Kabatereine NB, van Lieshout L, Rathbun S.	Am J Trop Med Hyg	2013	10.4269/ajtmh.12-0639	exclude			NO	irrelevant to the review title
Planning schistosomiasis control: investigation of alternative sampling strategies for Schistosoma mansoni to target mass drug administration of praziquantel in East Africa	Sturrock HJ, Gething PW, Ashton RA, Kolaczinski JH, Kabatereine NB, Brooker S.	Int Health	2011	10.1016/j.inhe.2011.06.002	exclude			NO	irrelevant to the review title
Comparison of individual and pooled urine samples for estimating the presence and intensity of Schistosoma haematobium infections at the population level	Degarege A, Erko B, Mekonnen Z, Legesse M, Negash Y, Vercruysse J, Levecke B.	Parasit Vectors	2015	10.1186/s13071-015-1205-7	exclude			NO	irrelevant to the review title
Schistosoma mansoni and other helminthes infections at Haike primary school children, North-East, Ethiopia: a cross-sectional study	Feleke DG, Arega S, Tekleweini M, Kindie K, Gedefie A.	BMC Res Notes	2017	10.1186/s13104-017-2942-9	exclude			NO	irrelevant to the review title
Impact assessment of gilgel gibe hydroelectric dam on schitosomiasis: a cross sectional study in southwest ethiopia	Yami A, Kebede S, Mamo Y.	Ethiop J Health Sci	2010	10.4314/ejhs.v20i2.69439	exclude			NO	irrelevant to the review title
Efficacy and side effects of albendazole currently in use against Ascaris, Trichuris and hookworm among school children in Wondo Genet, southern Ethiopia	Samuel F, Degarege A, Erko B.	Parasitol Int	2014	10.1016/j.parint.2013.10.014	exclude			NO	irrelevant to the review title
Epidemiology of intestinal helminthiasis among school children with emphasis on Schistosoma mansoni infection in Wolaita zone, Southern Ethiopia	Alemayehu B, Tomass Z, Wadilo F, Leja D, Liang S, Erko B.	BMC Public Health	2017	10.1186/s12889-017-4499-x	exclude			NO	irrelevant to the review title
Survey of nasal carriage of Staphylococcus aureus and intestinal parasites among food handlers working at Gondar University, Northwest Ethiopia	Dagnew M, Tiruneh M, Moges F, Tekeste Z.	BMC Public Health	2012	10.1186/1471-2458-12-837	exclude			NO	irrelevant to the review title
Day-to-day fluctuation of point-of-care circulating cathodic antigen test scores and faecal egg counts in children infected with Schistosoma mansoni in Ethiopia	Degarege A, Legesse M, Medhin G, Teklehaymanot T, Erko B.	BMC Infect Dis	2014	10.1186/1471-2334-14-210	exclude			NO	irrelevant to the review title
Deworming of intestinal helminths reduces HIV-1 subtype C viremia in chronically co-infected individuals	Mulu A, Maier M, Liebert UG.	Int J Infect Dis	2013	10.1016/j.ijid.2013.03.022	exclude			NO	irrelevant to the review title
Infections with Schistosoma mansoni and geohelminths among school children dwelling along the shore of the Lake Hawassa, southern Ethiopia	Tadege B, Shimelis T.	PLoS One	2017	10.1371/journal.pone.0181547	include	exclude		NO	irrelevant to the review title
Comparison of individual and pooled stool samples for the assessment of intensity of Schistosoma mansoni and soil-transmitted helminth infections using the Kato-Katz technique	Kure A, Mekonnen Z, Dana D, Bajiro M, Ayana M, Vercruysse J, Levecke B.	Parasit Vectors	2015	10.1186/s13071-015-1101-1	exclude			NO	irrelevant to the review title
Assessing Potential Intermediate Host Snails of Urogenital Schistosomiasis, Human Water Contact Behavior and Water Physico-chemical Characteristics in Alwero Dam Reservoir, Ethiopia	Deribew K, Erko B, Tiku Mereta S, Yewhalaw D, Mekonnen Z.	Environ Health Insights	2022	10.1177/11786302221123576	exclude			NO	irrelevant to the review title
Epidemiology of Schistosoma mansoni infection and associated risk factors among school children attending primary schools nearby rivers in Jimma town, an urban setting, Southwest Ethiopia	Tefera A, Belay T, Bajiro M.	PLoS One	2020	10.1371/journal.pone.0228007	include	include	exclude	NO	irrelevant to the review title
Schistosoma mansoni Infection and Associated Determinant Factors among School Children in Sanja Town, Northwest Ethiopia	Worku L, Damte D, Endris M, Tesfa H, Aemero M.	J Parasitol Res	2014	10.1155/2014/792536	exclude			NO	irrelevant to the review title
Diagnostic performance of Mini Parasep® solvent-free faecal parasite concentrator relative to Kato-Katz and McMaster for the diagnosis of intestinal parasitic infections	Adugna S, Kebede T, Mekonnen Z, Degarege A, Liang S, Erko B.	Trans R Soc Trop Med Hyg	2017	10.1093/trstmh/try010	exclude			NO	irrelevant to the review title
Intestinal Parasitosis and Their Associated Factors among People Living with HIV at University of Gondar Hospital, Northwest-Ethiopia	Eshetu T, Sibhatu G, Megiso M, Abere A, Baynes HW, Biadgo B, Zeleke AJ.	Ethiop J Health Sci	2017	10.4314/ejhs.v27i4.12	exclude			NO	irrelevant to the review title
Praziquantel is an effective drug for the treatment of Schistosoma Mansoni infection among school-aged children in Northwest Ethiopia	Tesfie A, Getnet G, Abere A, Yihenew G, Belete Y, Kassa M, Gize A.	Trop Med Health	2020	10.1186/s41182-020-00204-z	exclude			NO	irrelevant to the review title
Evaluation performance of diagnostic methods of intestinal parasitosis in school age children in Ethiopia	Yimer M, Hailu T, Mulu W, Abera B.	BMC Res Notes	2015	10.1186/s13104-015-1822-4	exclude			NO	irrelevant to the review title
Current status of soil transmitted helminths and Schistosoma mansoni infection among children in two primary schools in North Gondar, Northwest Ethiopia: a cross sectional study	Mathewos B, Alemu A, Woldeyohannes D, Alemu A, Addis Z, Tiruneh M, Aimero M, Kassu A.	BMC Res Notes	2014	10.1186/1756-0500-7-88	exclude			NO	irrelevant to the review title
A Case Report--Sonomorphological Changes in Hepatosplenic Schistosomiasis	Schacherer D, Birkenfeld G.	Ultraschall Med	2015	10.1055/s-0035-1552040	exclude			NO	irrelevant to the review title
Plasmodium falciparum and Schistosoma mansoni coinfection and the side benefit of artemether-lumefantrine in malaria patients	Abay SM, Tilahun M, Fikrie N, Habtewold A.	J Infect Dev Ctries	2013	10.3855/jidc.2658	exclude			NO	irrelevant to the review title
Prevalence of intestinal parasitic infections among children under five years of age with emphasis on Schistosoma mansoni in Wonji Shoa Sugar Estate, Ethiopia	G/hiwot Y, Degarege A, Erko B.	PLoS One	2014	10.1371/journal.pone.0109793	exclude			NO	irrelevant to the review title
Patent infections with soil-transmitted helminths and Schistosoma mansoni are not associated with increased prevalence of antibodies to the Onchocerca volvulus peptide epitopes OvMP-1 and OvMP-23	Vlaminck J, Lagatie O, Verheyen A, Dana D, Van Dorst B, Mekonnen Z, Levecke B, Stuyver LJ.	Parasit Vectors	2019	10.1186/s13071-019-3308-z	exclude			NO	irrelevant to the review title
High parasitological failure rate of visceral leishmaniasis to sodium stibogluconate among HIV co-infected adults in Ethiopia	Diro E, Lynen L, Mohammed R, Boelaert M, Hailu A, van Griensven J.	PLoS Negl Trop Dis	2014	10.1371/journal.pntd.0002875	exclude			NO	irrelevant to the review title
Global metabolic changes induced by plant-derived pyrrolizidine alkaloids following a human poisoning outbreak and in a mouse model	Robinson O, Toledano MB, Sands C, Beckonert O, J Want E, Goldin R, Hauser ML, Fenwick A, Thursz MR, Coen M.	Toxicol Res (Camb)	2016	10.1039/c6tx00221h	exclude			NO	irrelevant to the review title
Evaluation of circulating cathodic antigen (CCA) strip for diagnosis of urinary schistosomiasis in Hassoba school children, Afar, Ethiopia	Ayele B, Erko B, Legesse M, Hailu A, Medhin G.	Parasite	2008	10.1051/parasite/2008151069	exclude			NO	irrelevant to the review title
Schistosomiasis mansoni focus in Mekele City, northern Ethiopia	Mekonnen Z, Haileselassie H, Medhin G, Erko B, Berhe N.	Ethiop Med J	2012		include	exclude		NO	irrelevant to the review title
Prevalence of cattle flukes infection at Andassa Livestock Research Center in north-west of Ethiopia	Yeneneh A, Kebede H, Fentahun T, Chanie M.	Vet Res Forum	2012		exclude			NO	irrelevant to the review title
Synergetic Effects of Plasmodium, Hookworm, and Schistosoma mansoni Infections on Hemoglobin Level among Febrile School Age Children in Jawe Worda, Northwest Ethiopia	Hailu T, Yimer M, Mulu W, Abera B.	J Parasitol Res	2018	10.1155/2018/9573413	exclude			NO	irrelevant to the review title
Spinal cord Schistosomiasis: A child's case with an unsatisfactory outcome that mimicked an intramedullary neoplasm. A rare case report	Mohamed AA, Mengistu MG, Haftu H, Mustefa M, Yusuf AA.	Ann Med Surg (Lond)	2022	10.1016/j.amsu.2022.104708	exclude			NO	irrelevant to the review title
Field-based evaluation of a reagent strip test for diagnosis of Schistosoma mansoni by detecting circulating cathodic antigen in urine before and after chemotherapy	Legesse M, Erko B.	Trans R Soc Trop Med Hyg	2007	10.1016/j.trstmh.2006.11.009	exclude			NO	irrelevant to the review title
Schistosoma mansoni infection among preschool age children attending Erer Health Center, Ethiopia and the response rate to praziquantel	Kemal M, Tadesse G, Esmael A, Abay SM, Kebede T.	BMC Res Notes	2019	10.1186/s13104-019-4246-8	include	exclude		NO	irrelevant to the review title
Effect of Schistosomiasis infection on Malaria immune response- systematic review	Yesuf EA, Dejene T.	JBI Libr Syst Rev	2011	10.11124/01938924-201109161-00001	exclude			NO	irrelevant to the review title
The epidemiology of schistosomiasis mansoni and soil-transmitted helminths in elementary school children from the South Gondar Zone of the Amhara National Regional State, Ethiopia	Jemaneh L.	Ethiop Med J	2000		exclude			NO	published before 2006
Large scale evaluation of WHO's ultrasonographic staging system of schistosomal periportal fibrosis in Ethiopia	Berhe N, Geitung JT, Medhin G, Gundersen SG.	Trop Med Int Health	2006	10.1111/j.1365-3156.2006.01665.x	exclude			NO	irrelevant to the review title
High rate of intestinal parasites among a closed community of Zay populations residing on three islands of Lake Ziway, Ethiopia	Micho H, Fantahun M, Gebreyohannes Z, Bedaso A, Bereka N, Abebayehu B, Mekonnen AB, Taye B, Desta K, Tsegaye A.	PLoS One	2020	10.1371/journal.pone.0240582	include	include	include	Yes
Human helminthiasis in Wondo Genet, southern Ethiopia, with emphasis on geohelminthiasis	Erko B, Medhin G.	Ethiop Med J	2003		exclude			NO	published before 2006
Evaluation of urine-circulating cathodic antigen (Urine-CCA) cassette test for the detection of Schistosoma mansoni infection in areas of moderate prevalence in Ethiopia	Erko B, Medhin G, Teklehaymanot T, Degarege A, Legesse M.	Trop Med Int Health	2013	10.1111/tmi.12117	exclude			NO	irrelevant to the review title
Praziquantel treatment coverage among school age children against Schistosomiasis and associated factors in Ethiopia: a cross-sectional survey, 2019	Chisha Y, Zerdo Z, Asnakew M, Churko C, Yihune M, Teshome A, Nigussu N, Seife F, Getachew B, Sileshi M.	BMC Infect Dis	2020	10.1186/s12879-020-05519-0	exclude			NO	irrelevant to the review title
Reduced serum concentrations of retinol and alpha-tocopherol and high concentrations of hydroperoxides are associated with community levels of S. mansoni infection and schistosomal periportal fibrosis in Ethiopian school children	Berhe N, Halvorsen BL, Gundersen TE, Myrvang B, Gundersen SG, Blomhoff R.	Am J Trop Med Hyg	2007		exclude			NO	irrelevant to the review title
Schistosoma mansoni infection among patients visiting a health centre near Gilgel Gibe Dam, Jimma, south Western Ethiopia	Abebe G, Kiros M, Golasa L, Zeynudin A.	East Afr J Public Health	2010	10.4314/eajph.v7i1.64697	exclude			NO	irrelevant to the review title
A comparison of miltefosine and sodium stibogluconate for treatment of visceral leishmaniasis in an Ethiopian population with high prevalence of HIV infection	Ritmeijer K, Dejenie A, Assefa Y, Hundie TB, Mesure J, Boots G, den Boer M, Davidson RN.	Clin Infect Dis	2006	10.1086/505217	exclude			NO	irrelevant to the review title
Efficacy and side effects of praziquantel in the treatment of Schistosomiasis mansoni in schoolchildren in Shesha Kekele Elementary School, Wondo Genet, Southern Ethiopia	Erko B, Degarege A, Tadesse K, Mathiwos A, Legesse M.	Asian Pac J Trop Biomed	2012	10.1016/S2221-1691(12)60049-5	exclude			NO	irrelevant to the review title
Treatment response of cutaneous leishmaniasis due to Leishmania aethiopica to cryotherapy and generic sodium stibogluconate from patients in Silti, Ethiopia	Negera E, Gadisa E, Hussein J, Engers H, Kuru T, Gedamu L, Aseffa A.	Trans R Soc Trop Med Hyg	2012	10.1016/j.trstmh.2012.02.006	exclude			NO	irrelevant to the review title
Intensity of Schistosoma mansoni, hepatitis B, age, and sex predict levels of hepatic periportal thickening/fibrosis (PPT/F): a large-scale community-based study in Ethiopia	Berhe N, Myrvang B, Gundersen SG.	Am J Trop Med Hyg	2007		exclude			NO	irrelevant to the review title
Splenectomy: experience from Tikur Anbessa Hospital, Addis Ababa 1988-2007	Johnson O.	Ethiop Med J	2009		exclude			NO	irrelevant to the review title
Artemether-Lumefantrin (Coartem) and artesunate with sulfadoxine-pyrimethamine therapeutic efficacy in the treatment of uncomplicated malaria at Gilgel Gibe II (GGII) South-Western Ethiopia	Seboxa T, Mao P, Pinchouk N, Anbessie J, Alemu H, Diro E.	Ethiop Med J	2010		exclude			NO	irrelevant to the review title
Field-based evaluation of a reagent strip test for diagnosis of schistosomiasis mansoni by detecting circulating cathodic antigen (CCA) in urine in low endemic area in Ethiopia	Legesse M, Erko B.	Parasite	2008	10.1051/parasite/2008152151	exclude			NO	irrelevant to the review title
VISCERAL LEISHMANIASIS FROM AN AREA PREVIOUSLY NOT KNOWN TO BE ENDEMIC; DANGUR, BENSHANGUL-GUMUZ, REGIONAL STATE, NORTHWEST ETHIOPIA: A CASE REPORT	Abera A, Tasew G, Degu A, Almneh M, Mulugeta A, Aseffa A, Gadisa E.	Ethiop Med J	2016		exclude			NO	irrelevant to the review title
Environmental Drivers and Potential Distribution of Schistosoma mansoni Endemic Areas in Ethiopia	Ponpetch K, Erko B, Bekana T, Kebede T, Tian D, Yang Y, Liang S.	Microorganisms	2021	10.3390/microorganisms9102144	exclude			NO	irrelevant to the review title
Community’s awareness about intestinal schistosomiasis and the prevalence of infection in two endemic localities of Ethiopia	Mengistu L, Chelsea RJ, Sarita KS, Berhanu E, Yalemtsehay M.	Ethiop J Health Sci	2009	10.4314/ejhs.v19i2.69417	include	include	include	Yes
Intestinal parasitic infections among under-five children and maternal awareness about the infections in Shesha Kekele, Wondo Genet, Southern Ethiopia	Nyantekyi L, Mengistu L, Mulugeta B, Konjit T, Kebreten M, Chanda M, Erko B	Ethiop. J. Health Dev	2010	10.4314/ejhd.v24i3.68383	include	include	include	Yes
Effect of co-infection with intestinal parasites on COVID-19 severity: A prospective observational cohort study	Wolday D, Gebrecherkos T, Arefaine ZG, Kiros YK, Gebreegzabher A, Tasew G, Abdulkader M, Abraha HE, Desta AA, Hailu A, Tollera G, Abdella S, Tesema M, Abate E, Endarge KL, Hundie TG, Miteku FK, Urban BC, Schallig HHDF, Harris VC, de Wit TFR.	EClinicalMedicine	2021	10.1016/j.eclinm.2021.101054	exclude			No	irrelevant to the review title
Knowledge, Attitude, and Practice of Provincial Dwellers on Prevention and Control of Schistosomiasis: Evidence from a Community-Based Cross-Sectional Study in the Gambia	Barrow A, Badjie M, Touray J, Kinteh B, Nget M, Touray E, Kinteh SLS, Sillah SO, Darboe L, Jallow Y, Badjan M, Gaye M, Jatta SPS.	J Trop Med	2020	10.1155/2020/2653096	exclude			No	conducted outside Ethiopia
Effect of Health Education on Schistosomiasis Control Knowledge, Attitude, and Practice after Schistosomiasis Blocking: Results of a Longitudinal Observational Study in the Field	Feng J, Wang X, Zhang X, Hu H, Xue J, Cao C, Xu J, Yang P, Li S.	Trop Med Infect Dis	2023	10.3390/tropicalmed8050267	include	exclude		No	conducted outside Ethiopia
[Knowledge, attitude and practice related to schistosomiasis control among rural residents in Wanjiang River region after a flood]	Huan L, Ai-Xia W, Yuan-Zhen L, Ming-Ming Z.	Zhongguo Xue Xi Chong Bing Fang Zhi Za Zhi	2017	10.16250/j.32.1374.2016224	exclude			No	conducted outside Ethiopia
Knowledge, attitude, and practices towards schistosomiasis among rural population in Yemen	Sady H, Al-Mekhlafi HM, Atroosh WM, Al-Delaimy AK, Nasr NA, Dawaki S, Al-Areeqi MA, Ithoi I, Abdulsalam AM, Chua KH, Surin J.	Parasit Vectors	2015	10.1186/s13071-015-1050-8	exclude			No	conducted outside Ethiopia
Assessment of awareness and knowledge of schistosomiasis among school-aged children (6-13 years) in the Okavango Delta, Botswana	Gabaake KP, Phaladze NA, Lucero-Prisno Iii DE, Thakadu OT.	Glob Health Res Policy	2022	10.1186/s41256-022-00267-x	exclude			No	conducted outside Ethiopia
Knowledge, Attitude and Practices towards the Prevention of Schistosomiasis Mansoni in an Endemic Area of Alagoas, Northeast Brazil	Santos AJD, Lima SVMA, Sousa AFL, Vasconcelos Dos Santos A, Santos IGA, Bezerra Santos M, Feitosa VLC, Santos ADD, Primão JCM, Andrade D, Silva JRS.	Trop Med Infect Dis	2023	10.3390/tropicalmed8010034	exclude			No	conducted outside Ethiopia
Knowledge, attitudes and practices pertaining to urogenital schistosomiasis in Lambaréné and surrounding areas, Gabon	Dejon-Agobé JC, Zinsou JF, Honkpehedji YJ, Edoa JR, Adegbité BR, Beh-Mba R, Kremsner PG, Adegnika AA, Grobusch MP.	Parasit Vectors	2021	10.1186/s13071-021-04905-0	exclude			No	conducted outside Ethiopia
Awareness and knowledge of female genital schistosomiasis in a population with high endemicity: a cross-sectional study in Madagascar	Rausche P, Rakotoarivelo RA, Rakotozandrindrainy R, Rakotomalala RS, Ratefiarisoa S, Rasamoelina T, Kutz JM, Jaeger A, Hoeppner Y, Lorenz E, May J, Puradiredja DI, Fusco D.	Front Microbiol	2023	10.3389/fmicb.2023.1278974	exclude			No	conducted outside Ethiopia
The parasitology of female genital schistosomiasis	Orish VN, Morhe EKS, Azanu W, Alhassan RK, Gyapong M.	Curr Res Parasitol Vector Borne Dis	2022	10.1016/j.crpvbd.2022.100093	exclude			No	irrelevant to the review title
Urinogenital schistosomiasis knowledge, attitude, practices, and its clinical correlates among communities along water bodies in the Kwahu Afram Plains North District, Ghana	Essien-Baidoo S, Essuman MA, Adarkwa-Yiadom B, Adarkwa D, Owusu AA, Amponsah SB.	PLoS Negl Trop Dis	2023	10.1371/journal.pntd.0011513	exclude			No	conducted outside Ethiopia
Knowledge, attitudes and practices related to schistosomiasis transmission and control in Leyte, Philippines	Francisco I, Jiz M, Rosenbaum M, Baltazar P, Steele JA.	PLoS Negl Trop Dis	2019	10.1371/journal.pntd.0007358	exclude			No	conducted outside Ethiopia
Integration of schistosomiasis control activities within the primary health care system: a critical review	Bizimana P, Ortu G, Van Geertruyden JP, Nsabiyumva F, Nkeshimana A, Muhimpundu E, Polman K.	Parasit Vectors	2019	10.1186/s13071-019-3652-z	exclude			No	irrelevant to the review title
Knowledge, attitudes and practices related to neglected tropical diseases (schistosomiasis and fascioliasis) of public health importance: A cross-sectional study	Riaz S, Ahmed H, Kiani SA, Afzal MS, Simsek S, Celik F, Wasif S, Bangash N, Naqvi SK, Zhang J, Cao J.	Front Vet Sci	2023	10.3389/fvets.2023.1088981	exclude			No	conducted outside Ethiopia
Knowledge, attitudes, and practices regarding schistosomiasis infection and prevention: A mixed-methods study among endemic communities of western Uganda	Anyolitho MK, Poels K, Huyse T, Tumusiime J, Mugabi F, Tolo CU, Masquillier C, Nyakato VN.	PLoS Negl Trop Dis	2022	10.1371/journal.pntd.0010190	exclude			No	conducted outside Ethiopia
Assessment of knowledge, attitude and practices and the analysis of risk factors regarding schistosomiasis among fishermen and boatmen in the Dongting Lake Basin, the People's Republic of China	Guan Z, Dai SM, Zhou J, Ren XB, Qin ZQ, Li YL, Lv S, Li SZ, Zhou XN, Xu J.	Parasit Vectors	2020	10.1186/s13071-020-04157-4	exclude			No	conducted outside Ethiopia
Knowledge, attitudes, practices and acceptability of a school preventive chemotherapy programme for schistosomiasis and soil-transmitted helminths control in Angola	Bartlett AW, Mendes EP, Dahmash L, Peliganga LB, Lufunda LMM, Direito A, Mwinzi PN, Eulogio P, Lopes S, Nery SV.	Philos Trans R Soc Lond B Biol Sci	2023	10.1098/rstb.2022.0430	exclude			No	conducted outside Ethiopia
Schistosomiasis knowledge, attitude, practices, and associated factors among primary school children in the Siphofaneni area in the Lowveld of Swaziland	Maseko TSB, Mkhonta NR, Masuku SKS, Dlamini SV, Fan CK.	J Microbiol Immunol Infect	2018	10.1016/j.jmii.2015.12.003	exclude			No	conducted outside Ethiopia
Spectrum of Helminth Infections in Migrants from Sub-Saharan Africa to Europe: A Literature Review	Grzegorek K, Kroidl I, Prazeres da Costa C, Rothe C.	Am J Trop Med Hyg	2023	10.4269/ajtmh.22-0354	exclude			No	irrelevant to the review title
Knowledge, attitude, and practices on intestinal schistosomiasis among primary schoolchildren in the Lake Victoria basin, Rorya District, north-western Tanzania	Munisi DZ, Buza J, Mpolya EA, Angelo T, Kinung'hi SM.	BMC Public Health	2017	10.1186/s12889-017-4767-9	exclude			No	conducted outside Ethiopia
[Investigation on knowledge, attitude, and practice of schistosomiasis prevention and control and infection status in Armed Police Forces stationed along Yangtze River]	Ming-Zhen H, Yi-Qing X, Yan-Li G, Hong C, Yong-Gen Z, Shi-Ying Z, You Z.	Zhongguo Xue Xi Chong Bing Fang Zhi Za Zhi	2016	10.16250/j.32.1374.2016191	exclude			No	conducted outside Ethiopia
Neuroschistosomiasis mansoni: literature review and guidelines	Vale TC, de Sousa-Pereira SR, Ribas JG, Lambertucci JR.	Neurologist	2012	10.1097/NRL.0b013e3182704d1e	exclude			No	irrelevant to the review title
[Knowledge, attitude and practice on schistosomiasis control of chronic schistosomiasis patients in Poyang Lake area, Nanchang City]	Guo-Hua P, Zhu-Hua H, Wei H, Ke Q, Xiao-Gang L, Zhi-Shu Z, Zhi-Gang C, Xiao-Wu F.	Zhongguo Xue Xi Chong Bing Fang Zhi Za Zhi	2017	10.16250/j.32.1374.2017072	exclude			No	conducted outside Ethiopia
Integration of female genital schistosomiasis into HIV/sexual and reproductive health and rights and neglected tropical diseases programmes and services: a scoping review	Umbelino-Walker I, Wong F, Cassolato M, Pantelias A, Jacobson J, Kalume C.	Sex Reprod Health Matters	2023	10.1080/26410397.2023.2262882	exclude			No	irrelevant to the review title
Soil-transmitted helminth infections and nutritional indices among Filipino schoolchildren	Mationg MLS, Williams GM, Tallo VL, Olveda RM, Aung E, Alday P, Reñosa MD, Daga CM, Landicho J, Demonteverde MP, Santos ED, Bravo TA, Bieri FA, Li Y, Clements ACA, Steinmann P, Halton K, Stewart DE, McManus DP, Gray DJ.	PLoS Negl Trop Dis	2021	10.1371/journal.pntd.0010008	exclude			No	irrelevant to the review title
A review of the pharmacokinetic implications of schistosomiasis	Wilby KJ, Gilchrist SE, Ensom MH.	Clin Pharmacokinet	2013	10.1007/s40262-013-0055-8	exclude			No	irrelevant to the review title
Women's knowledge of and attitudes toward cervical cancer and cervical cancer screening in Zanzibar, Tanzania: a cross-sectional study	Weng Q, Jiang J, Haji FM, Nondo LH, Zhou H.	BMC Cancer	2020	10.1186/s12885-020-6528-x	exclude			No	irrelevant to the review title
Review of Climate Change and Water-Related Diseases in Cambodia and Findings From Stakeholder Knowledge Assessments	McIver LJ, Chan VS, Bowen KJ, Iddings SN, Hero K, Raingsey PP.	Asia Pac J Public Health	2016	10.1177/1010539514558059	exclude			No	irrelevant to the review title
Knowledge, attitude and practices in relation to prevention and control of schistosomiasis infection in Mwea Kirinyaga county, Kenya	Mwai J, Njenga S, Barasa M.	BMC Public Health	2016	10.1186/s12889-016-3494-y	exclude			No	conducted outside Ethiopia
Knowledge, attitudes and practices on Schistosomiasis in sub-Saharan Africa: a systematic review	Sacolo H, Chimbari M, Kalinda C.	BMC Infect Dis	2018	10.1186/s12879-017-2923-6	exclude			No	Review
Human schistosomiasis in Nigeria: present status, diagnosis, chemotherapy, and herbal medicines	Saidu U, Ibrahim MA, de Koning HP, McKerrow JH, Caffrey CR, Balogun EO.	Parasitol Res	2023	10.1007/s00436-023-07993-2	exclude			No	irrelevant to the review title
Awareness Status of Schistosomiasis among School-Aged Students in Two Schools on Pemba Island, Zanzibar: A Cross-Sectional Study	Liu Y, Hu W, Saleh J, Wang Y, Xue Q, Wu H, Yang K, Huang Y.	Int J Environ Res Public Health	2022	10.3390/ijerph20010582	exclude			No	conducted outside Ethiopia
Assessing the knowledge, attitudes, practices, and perspectives of stakeholders of the deworming program in rural Rwanda	Rwamwejo F, Ndatinya GI, Mkata MI, Blauman A, Regnier D, Lackner SC.	PLoS Negl Trop Dis	2023	10.1371/journal.pntd.0010759	exclude			No	conducted outside Ethiopia
Schistosoma haematobium infection and morbidity risk factors for pre-school age children in western Angola: A knowledge, attitudes and practices survey	Sánchez-Marqués R, Salvador F, Bocanegra C, Nindia A, Pintar Z, Martínez J, Aixut S, Pessela A, Ramírez-Arroyo S, Farrés A, Chopo M, Izquierdo S, Mas-Coma S, Bargues MD, Molina I.	PLoS Negl Trop Dis	2023	10.1371/journal.pntd.0011650	exclude			No	conducted outside Ethiopia
Healthcare Workers' Low Knowledge of Female Genital Schistosomiasis and Proposed Interventions to Prevent, Control, and Manage the Disease in Zanzibar	Mazigo HD, Samson A, Lambert VJ, Kosia AL, Ngoma DD, Murphy R, Kabole FM, Matungwa DJ.	Int J Public Health	2022	10.3389/ijph.2022.1604767	exclude			No	conducted outside Ethiopia
Global distribution of treatment resistance gene markers for leishmaniasis	Salari S, Bamorovat M, Sharifi I, Almani PGN.	J Clin Lab Anal	2022	10.1002/jcla.24599	exclude			No	irrelevant to the review title
Knowledge, attitudes and practices on schistosomiasis and soil-transmitted helminths among caregivers in Ingwavuma area in uMkhanyakude district, South Africa	Sacolo-Gwebu H, Kabuyaya M, Chimbari M.	BMC Infect Dis	2019	10.1186/s12879-019-4253-3	exclude			No	conducted outside Ethiopia
An update on female and male genital schistosomiasis and a call to integrate efforts to escalate diagnosis, treatment and awareness in endemic and non-endemic settings: The time is now	Bustinduy AL, Randriansolo B, Sturt AS, Kayuni SA, Leustcher PDC, Webster BL, Van Lieshout L, Stothard JR, Feldmeier H, Gyapong M.	Adv Parasitol	2022	10.1016/bs.apar.2021.12.003	exclude			No	irrelevant to the review title
Update on the major imported helminth infections in travelers and migrants	Norman FF, Chamorro S, Comeche B, Pérez-Molina JA, López-Vélez R.	Future Microbiol	2020	10.2217/fmb-2019-0273	exclude			No	irrelevant to the review title
The Menace of Schistosomiasis in Nigeria: Knowledge, Attitude, and Practices Regarding Schistosomiasis among Rural Communities in Kano State	Dawaki S, Al-Mekhlafi HM, Ithoi I, Ibrahim J, Abdulsalam AM, Ahmed A, Sady H, Nasr NA, Atroosh WM.	PLoS One	2015	10.1371/journal.pone.0143667	exclude			No	conducted outside Ethiopia
A quality improvement approach in co-developing a primary healthcare package for raising awareness and managing female genital schistosomiasis in Nigeria and Liberia	Oluwole AS, Bettee AK, Nganda MM, Piotrowski HL, Fapohunda VO, Adejobi JB, Soneye IY, Kafil-Emiola MA, Soyinka FO, Nebe OJ, Ekpo UF, Kollie KK, Isiyaku S, Thomson R, Dean L, Ozano K; Quality Improvement Team.	Int Health	2023	10.1093/inthealth/ihac056	exclude			No	conducted outside Ethiopia
Knowledge and perceptions of schistosomiasis, a water-borne disease, in two semi-arid rural areas of South Africa (Ndumo) and Zimbabwe (Ntalale)	Mbereko A, Chimbari MJ, Manyangadze T, Mukaratirwa S.	Food Waterborne Parasitol	2020	10.1016/j.fawpar.2020.e00091	exclude			No	conducted outside Ethiopia
Knowledge, Attitudes, and Practices on Urinary Schistosomiasis among Primary Schoolchildren in Nelson Mandela Bay, South Africa	Hambury SD, Grobler AD, Melariri PE.	J Parasitol Res	2021	10.1155/2021/6774434	exclude			No	conducted outside Ethiopia
Knowledge, attitudes and practices with regard to schistosomiasis prevention and control: Two cross-sectional household surveys before and after a Community Dialogue intervention in Nampula province, Mozambique	Rassi C, Martin S, Graham K, de Cola MA, Christiansen-Jucht C, Smith LE, Jive E, Phillips AE, Newell JN, Massangaie M.	PLoS Negl Trop Dis	2019	10.1371/journal.pntd.0007138	exclude			No	conducted outside Ethiopia
Impact of a Novel, Low-Cost and Sustainable Health Education Program on the Knowledge, Attitudes, and Practices Related to Intestinal Schistosomiasis in School Children in a Hard-to-Reach District of Madagascar	Spencer SA, Andriamasy EH, Linder C, Penney JMS, Henstridge-Blows J, Russell HJ, Hyde K, Sheehy C, Young IL, Sjoflot B, Rakotomampianina DAL, Nandimbiniaina AM, Raderalazasoa GU, Ranaivoson TN, Andrianiaina A, Michèle RSM, Rohe ZA, Bustinduy AL, Stothard JR, Cruickshank SM, Edosoa GT, Rahetilahy AM.	Am J Trop Med Hyg	2022	10.4269/ajtmh.21-0220	exclude			No	conducted outside Ethiopia
Knowledge of, attitudes towards, and practice relating to schistosomiasis in two subtypes of a mountainous region of the People's Republic of China	Liu L, Yang GJ, Zhu HR, Yang K, Ai L.	Infect Dis Poverty	2014	10.1186/2049-9957-3-16	exclude			No	conducted outside Ethiopia
The Contribution of Community Health Education to Sustainable Control of the Neglected Zoonotic Diseases	Butala C, Fyfe J, Welburn SC.	Front Public Health	2021	10.3389/fpubh.2021.729973	exclude			No	irrelevant to the review title
Image-Based Awareness Campaign and Community Mobilization in the Control of Schistosomiasis	Makau-Barasa L, Assefa L, Aderogba MO, Bell D, Solomon J, Abba A, A-Enegela J, Damen JG, Popoola S, Diehl JC, Vdovine G, Agbana T.	Trop Med Infect Dis	2023	10.3390/tropicalmed8060309	include	exclude		No	irrelevant to the review title
Recognition and reporting of neglected tropical diseases by primary health care workers in Ibadan, Nigeria	Emeto DC, Salawu AT, Salawu MM, Fawole OI.	Pan Afr Med J	2021	10.11604/pamj.2021.38.224.20576	exclude			No	irrelevant to the review title
[Knowledge and practice on schistosomiasis control of boatmen along Yangtze River]	He MZ, Wang AP, Xie YQ, Chen H, Zhang Y, Zhou ZL, Xu QL, Wu MY.	Zhongguo Xue Xi Chong Bing Fang Zhi Za Zhi	2013		exclude			No	conducted outside Ethiopia
[Effect of peer education on knowledge, attitude and practices towards schistosomiasis among primary school students in endemic foci of Wuhan City]	Xiong YL, Xu MX, Wang H, Luo HT, Wang S, Peng Z, Zhang JJ, Li Y.	Zhongguo Xue Xi Chong Bing Fang Zhi Za Zhi	2022	10.16250/j.32.1374.2022016	exclude			No	conducted outside Ethiopia
Helminths and their implication in sepsis - a new branch of their immunomodulatory behaviour?	Hübner MP, Layland LE, Hoerauf A.	Pathog Dis	2013	10.1111/2049-632X.12080	exclude			No	irrelevant to the review title
Have You Heard of Schistosomiasis? Knowledge, Attitudes and Practices in Nampula Province, Mozambique	Rassi C, Kajungu D, Martin S, Arroz J, Tallant J, Zegers de Beyl C, Counihan H, Newell JN, Phillips A, Whitton J, Muloliwa AM, Graham K.	PLoS Negl Trop Dis	2016	10.1371/journal.pntd.0004504	exclude			No	conducted outside Ethiopia
Knowledge, Attitudes, and Practices Related to Schistosomiasis Among Children in Northern Senegal	Frigerio S, Bert F, Clari M, Di Fine G, Riva S, Bergese I, Diouf SG, Alvaro R, Buonomo E.	Ann Glob Health	2016	10.1016/j.aogh.2016.10.002	exclude			No	conducted outside Ethiopia
Time to set the agenda for schistosomiasis elimination	Rollinson D, Knopp S, Levitz S, Stothard JR, Tchuem Tchuenté LA, Garba A, Mohammed KA, Schur N, Person B, Colley DG, Utzinger J.	Acta Trop	2013	10.1016/j.actatropica.2012.04.013	exclude			No	irrelevant to the review title
Urological infections in the developing world: an increasing problem in developed countries	Batirel A, Regmi SK, Singh P, Mert A, Konety BR, Kumar R.	World J Urol	2020	10.1007/s00345-020-03120-3	exclude			No	irrelevant to the review title
Profiling the knowledge of female medical/para-medical students, and expertise of health care professionals on female genital schistosomiasis in Anambra, South Eastern Nigeria	Aribodor OB, Mogaji HO, Surakat OA, Azugo NO, Jacob EC, Obikwelu EM, Nebe OJ, Jacobson J.	PLoS Negl Trop Dis	2023	10.1371/journal.pntd.0011132	exclude			No	conducted outside Ethiopia
Ethnobotanical knowledge on native Brazilian medicinal plants traditionally used as anthelmintic agents - A review	Kuhn Agnes KN, Boeff DD, de Oliveira Carvalho L, Konrath EL.	Exp Parasitol	2023	10.1016/j.exppara.2023.108531	exclude			No	irrelevant to the review title
Knowledge and awareness of genital involvement and reproductive health consequences of urogenital schistosomiasis in endemic communities in Ghana: a cross-sectional study	Yirenya-Tawiah DR, Ackumey MM, Bosompem KM.	Reprod Health	2016	10.1186/s12978-016-0238-5	exclude			No	conducted outside Ethiopia
Evaluation of an educational intervention on villagers' knowledge, attitude and behaviour regarding transmission of Schistosoma japonicum in Sichuan province, China	Wang S, Carlton EJ, Chen L, Liu Y, Spear RC.	Acta Trop	2013	10.1016/j.actatropica.2013.05.009	exclude			No	conducted outside Ethiopia
Knowledge attitudes and practices of grade three primary schoolchildren in relation to schistosomiasis, soil transmitted helminthiasis and malaria in Zimbabwe	Midzi N, Mtapuri-Zinyowera S, Mapingure MP, Paul NH, Sangweme D, Hlerema G, Mutsaka MJ, Tongogara F, Makware G, Chadukura V, Brouwer KC, Mutapi F, Kumar N, Mduluza T.	BMC Infect Dis	2011	10.1186/1471-2334-11-169	exclude			No	conducted outside Ethiopia
Knowledge, attitudes and practices regarding urinary schistosomiasis among adults in the Ekombe Bonji Health Area, Cameroon	Folefac LN, Nde-Fon P, Verla VS, Tangye MN, Njunda AL, Luma HN.	Pan Afr Med J	2018	10.11604/pamj.2018.29.161.14980	exclude			No	conducted outside Ethiopia
A cross-sectional survey of the knowledge, attitudes and practices regarding schistosomiasis among rural schoolchildren in Taiz governorate, southwestern Yemen	Alharazi TH, Al-Mekhlafi HM.	Trans R Soc Trop Med Hyg	2021	10.1093/trstmh/traa115	exclude			No	conducted outside Ethiopia
Awareness and knowledge of schistosomiasis infection and prevention in the "Three Gorges Dam" reservoir area: a cross-sectional study on local residents and health personnel	Zeng H, Yang X, Meng S, Wang H, Tang X, Tang W, Zeng S, Jeschke S, Wang Y.	Acta Trop	2011	10.1016/j.actatropica.2011.09.003	exclude			No	conducted outside Ethiopia
Community knowledge, attitudes and practices related to schistosomiasis and associated healthcare-seeking behaviours in northern Côte d'Ivoire and southern Mauritania	Koffi AJD, Doumbia M, Fokou G, Keita M, Koné B, Abé NN.	Infect Dis Poverty	2018	10.1186/s40249-018-0453-0	exclude			No	conducted outside Ethiopia
Community knowledge, attitudes and practices on schistosomiasis in western Kenya--the SCORE Project	Musuva RM, Awiti A, Omedo M, Ogutu M, Secor WE, Montgomery SP, Alaii J, Mwinzi PN.	Am J Trop Med Hyg	2014	10.4269/ajtmh.13-0488	exclude			No	conducted outside Ethiopia
Perceived illness drives participation in mass deworming campaigns in Laos	Phongluxa K, van Eeuwijk P, Soukhathammavong PA, Akkhavong K, Odermatt P.	Acta Trop	2015	10.1016/j.actatropica.2014.03.022	exclude			No	irrelevant to the review title
[Effectiveness of a whole-process health education model among inpatients with ascites type of advanced schistosomiasis]	Zhou RH, Hou XY, Cheng XH, Pan J, Lai RY, Chen GM, Zhang H, Wei LJ, Zhang L, Liu JX.	Zhongguo Xue Xi Chong Bing Fang Zhi Za Zhi	2023	10.16250/j.32.1374.2022124	exclude			No	irrelevant to the review title
[Survey of knowledge and practice of residents about schistosomiasis prevention and control in endemic areas of Jingzhou City]	Yan-Wei L, He-Hua H, Zheng-Wen H, Zhao-Gang X, Chun-Bin Z, Xiao-Shan Z, Yao L, Rong L, Hui-Fen D, Qin-Ping Z.	Zhongguo Xue Xi Chong Bing Fang Zhi Za Zhi	2017	10.16250/j.32.1374.2017103	exclude			No	conducted outside Ethiopia
Male Genital Schistosomiasis Along the Shoreline of Lake Malawi: Baseline Prevalence and Associated Knowledge, Attitudes and Practices Among Local Fishermen in Mangochi District, Malawi	Kayuni SA, Alharbi MH, Makaula P, Lampiao F, Juziwelo L, LaCourse EJ, Stothard JR.	Front Public Health	2021	10.3389/fpubh.2021.590695	exclude			No	conducted outside Ethiopia
Pre- and post-intervention perceptions and water contact behaviour related to schistosomiasis in north-western Tanzania	Mwanga JR, Lwambo NJ.	Acta Trop	2013	10.1016/j.actatropica.2012.09.017	exclude			No	conducted outside Ethiopia
Prevalence and factors associated with ongoing transmission of Schistosoma haematobium after 12 rounds of Praziquantel Mass Drug Administration among school age children in Southern Tanzania	Malibiche D, Mushi V, Justine NC, Silvestri V, Mhamilawa LE, Tarimo D.	Parasite Epidemiol Control	2023	10.1016/j.parepi.2023.e00323	include	exclude		No	irrelevant to the review title
Oral drug therapy for multiple neglected tropical diseases: a systematic review	Reddy M, Gill SS, Kalkar SR, Wu W, Anderson PJ, Rochon PA.	JAMA	2007	10.1001/jama.298.16.1911	exclude			No	irrelevant to the review title
Knowledge, perceptions and practices regarding schistosomiasis among women living in a highly endemic rural district in Zimbabwe: implications on infections among preschool-aged children	Mutsaka-Makuvaza MJ, Matsena-Zingoni Z, Tshuma C, Katsidzira A, Webster B, Zhou XN, Midzi N.	Parasit Vectors	2019	10.1186/s13071-019-3668-4	exclude			No	conducted outside Ethiopia
[Historical review of schistosomiasis prevention and treatment in southern Anhui from 1950 to 1970]	Cheng YL, Wang SH, Lu X.	Zhonghua Yi Shi Za Zhi	2023	10.3760/cma.j.cn112155-20221123-00166	exclude			No	irrelevant to the review title
Clonorchiasis control: starting from awareness	Qian MB.	Infect Dis Poverty	2014	10.1186/2049-9957-3-33	exclude			No	irrelevant to the review title
Parasitic worms: knowledge, attitudes, and practices in Western Côte d'Ivoire with implications for integrated control	Acka CA, Raso G, N'goran EK, Tschannen AB, Bogoch II, Séraphin E, Tanner M, Obrist B, Utzinger J.	PLoS Negl Trop Dis	2010	10.1371/journal.pntd.0000910	exclude			No	conducted outside Ethiopia
Integration of prevention and control measures for female genital schistosomiasis, HIV and cervical cancer	Engels D, Hotez PJ, Ducker C, Gyapong M, Bustinduy AL, Secor WE, Harrison W, Theobald S, Thomson R, Gamba V, Masong MC, Lammie P, Govender K, Mbabazi PS, Malecela MN.	Bull World Health Organ	2020	10.2471/BLT.20.252270	exclude			No	irrelevant to the review title
[Comparison of knowledge, attitude and practice of students left at home or not on schistosomiasis prevention and control]	Zhang GG, Zhao A, Tang QQ, Zhu J, Huang CQ.	Zhongguo Xue Xi Chong Bing Fang Zhi Za Zhi	2012		include	exclude		No	conducted outside Ethiopia
[Knowledge, attitude and practice of the population to schistosomiasis in the Department of Niger]	Landouré A, Traoré MS, Sacko M, Coulibaly G.	Mali Med	2006		exclude			No	conducted outside Ethiopia
Evaluating the feasibility and acceptability of a community dialogue intervention in the prevention and control of schistosomiasis in Nampula province, Mozambique	Martin S, Rassi C, Antonio V, Graham K, Leitão J, King R, Jive E.	PLoS One	2021	10.1371/journal.pone.0255647	exclude			No	conducted outside Ethiopia
A quantitative assessment of the level of knowledge, attitude and practices of farmworkers regarding schistosomiasis in a rural community in South Africa	Nenzhelele F, Anyanwu FC, Ramoteme M, Mabunda J, Henry A, Kwabena K.	Afr J Prim Health Care Fam Med	2020	10.4102/phcfm.v12i1.2098	exclude			No	conducted outside Ethiopia
Accelerating Hepatitis C virus elimination in Egypt by 2030: A national survey of communication for behavioral development as a modelling study	Metwally AM, Elmosalami DM, Elhariri H, El Etreby LA, Aboulghate A, El-Sonbaty MM, Mohsen A, Saleh RM, Abdel-Latif GA, Samy S, El Deeb SE, Fathy AM, Salah MM, Abdel Mawla MA, Imam HM, Ibrahim NA, Shaaban FA, Elamir RY, Abdelrahman M, El-Sayed MH.	PLoS One	2021	10.1371/journal.pone.0242257	exclude			No	conducted outside Ethiopia
Drug-Drug Interactions of Artemisinin-Based Combination Therapies in Malaria Treatment: A Narrative Review of the Literature	Hernandez Maldonado J, Grundmann O.	J Clin Pharmacol	2022	10.1002/jcph.2073	exclude			No	irrelevant to the review title
"We know about schistosomiasis but we know nothing about FGS": A qualitative assessment of knowledge gaps about female genital schistosomiasis among communities living in Schistosoma haematobium endemic districts of Zanzibar and Northwestern Tanzania	Mazigo HD, Samson A, Lambert VJ, Kosia AL, Ngoma DD, Murphy R, Matungwa DJ.	PLoS Negl Trop Dis	2021	10.1371/journal.pntd.0009789	exclude			No	conducted outside Ethiopia
From innovation to application: social-ecological context, diagnostics, drugs and integrated control of schistosomiasis	Utzinger J, N'goran EK, Caffrey CR, Keiser J.	Acta Trop	2011	10.1016/j.actatropica.2010.08.020	exclude			No	irrelevant to the review title
High risk behaviours and schistosomiasis infection in Kumba, South-West Province, Cameroon	Sama MT, Oyono E, Ratard RC.	Int J Environ Res Public Health	2007	10.3390/ijerph2007040003	exclude			No	conducted outside Ethiopia
Factors associated with relevant knowledge of intestinal schistosomiasis and intention to participate in treatment campaigns: a cross sectional survey among school children at Ijinga Island on Lake Victoria, North-Western Tanzania	Parisi S, Mazigo HD, Kreibich S, Puchner K, Kasang C, Mueller A.	BMC Public Health	2019	10.1186/s12889-019-8091-4	exclude			No	conducted outside Ethiopia
Community Knowledge, Perceptions, and Practices Associated with Urogenital Schistosomiasis among School-Aged Children in Zanzibar, United Republic of Tanzania	Person B, Ali SM, A'Kadir FM, Ali JN, Mohammed UA, Mohammed KA, Rollinson D, Knopp S.	PLoS Negl Trop Dis	2016	10.1371/journal.pntd.0004814	exclude			No	conducted outside Ethiopia
Preparation for malaria resurgence in China: approach in risk assessment and rapid response	Qian YJ, Zhang L, Xia ZG, Vong S, Yang WZ, Wang DQ, Xiao N.	Adv Parasitol	2014	10.1016/B978-0-12-800869-0.00010-X	exclude			No	irrelevant to the review title
Community knowledge, perceptions and water contact practices associated with transmission of urinary schistosomiasis in an endemic region: a qualitative cross-sectional study	Angelo T, Kinung'hi SM, Buza J, Mwanga JR, Kariuki HC, Wilson S.	BMC Public Health	2019	10.1186/s12889-019-7041-5	include	exclude		No	conducted outside Ethiopia
Development and testing of Schisto and Ladders™, an innovative health educational game for control of schistosomiasis in schoolchildren	Ejike CU, Oluwole AS, Mogaji HO, Adeniran AA, Alabi OM, Ekpo UF.	BMC Res Notes	2017	10.1186/s13104-017-2545-5	include	exclude		No	irrelevant to the review title
A Curious Case of "Septic Shock"	Lakshman A, Singh C, Singhal M, Jain S, Sharma N, Kumari S, Varma S.	J Emerg Med	2017	10.1016/j.jemermed.2016.10.014	exclude			No	irrelevant to the review title
Factors influencing mass drug administration adherence and community drug distributor opportunity costs in Liberia: a mixed-methods approach	Agboraw E, Sosu F, Dean L, Siakeh A, Thomson R, Kollie K, Worrall E.	Parasit Vectors	2021	10.1186/s13071-021-05058-w	exclude			No	irrelevant to the review title
Local stakeholders' perceptions of community sensitization for school-based deworming programme in Kenya	Njomo DW, Masaku J, Mwende F, Odhiambo G, Musuva R, Matey E, Thuita IG, Kihara JH.	Trop Dis Travel Med Vaccines	2017	10.1186/s40794-017-0058-9	exclude			No	conducted outside Ethiopia
Determining the Impact of a School-Based Health Education Package for Prevention of Intestinal Worm Infections in the Philippines: Protocol for a Cluster Randomized Intervention Trial	Mationg MLS, Williams GM, Tallo VL, Olveda RM, Aung E, Alday P, Reñosa MD, Daga CM, Landicho J, Demonteverde MP, Santos ED, Bravo TA, Angly Bieri FA, Li Y, Clements ACA, Steinmann P, Halton K, Stewart DE, McManus DP, Gray DJ.	JMIR Res Protoc	2020	10.2196/18419	exclude			No	conducted outside Ethiopia
Quality and composition of Albendazole, Mebendazole and Praziquantel available in Burkina Faso, Côte d'Ivoire, Ghana and Tanzania	Seitzer M, Klapper S, Mazigo HD, Holzgrabe U, Mueller A.	PLoS Negl Trop Dis	2021	10.1371/journal.pntd.0009038	exclude			No	irrelevant to the review title
Mass drug administration and the sustainable control of schistosomiasis: Community health workers are vital for global elimination efforts	Inobaya MT, Chau TN, Ng SK, MacDougall C, Olveda RM, Tallo VL, Landicho JM, Malacad CM, Aligato MF, Guevarra JR, Ross AG.	Int J Infect Dis	2018	10.1016/j.ijid.2017.10.023	include	exclude		No	conducted outside Ethiopia
Improving the understanding of schistosomiasis among adolescents in endemic areas in Brazil: A comparison of educational methods	Gazzinelli MF, Lobato L, Andrade G, Matoso LF, Diemert DJ, Gazzinelli A.	Patient Educ Couns	2016	10.1016/j.pec.2016.04.010	exclude			No	conducted outside Ethiopia
Health-seeking behaviour for schistosomiasis: a systematic review of qualitative and quantitative literature	Cronin T, Sheppard J, de Wildt G.	Pan Afr Med J	2013	10.11604/pamj.2013.16.130.3078	exclude			No	irrelevant to the review title
Sentinel surveillance of lymphatic filariasis, schistosomiasis soil transmitted helminths and malaria in rural southern Malawi	Msyamboza K, Ngwira B, Banda R, Mkwanda S, Brabin B.	Malawi Med J	2010	10.4314/mmj.v22i1.55901	exclude			No	irrelevant to the review title
Schistosomiasis transmission; socio-demographic, knowledge and practices as transmission risk factors in pregnant women	Salawu OT, Odaibo AB.	J Parasit Dis	2016	10.1007/s12639-014-0454-2	include	exclude		No	conducted outside Ethiopia
[Seroprevalence and risk factors of Toxoplasma gondii infections among high-risk populations in Changzhou City]	Xie YQ, He MZ, Zhang WH.	Zhongguo Xue Xi Chong Bing Fang Zhi Za Zhi	2020	10.16250/j.32.1374.2019282	exclude			No	irrelevant to the review title
Prevalence and risk factors of undernutrition among schoolchildren in the Plateau Central and Centre-Ouest regions of Burkina Faso	Erismann S, Knoblauch AM, Diagbouga S, Odermatt P, Gerold J, Shrestha A, Tarnagda G, Savadogo B, Schindler C, Utzinger J, Cissé G.	Infect Dis Poverty	2017	10.1186/s40249-016-0230-x	exclude			No	irrelevant to the review title
Health risk perceptions and local knowledge of water-related infectious disease exposure among Kenyan wetland communities	Anthonj C, Diekkrüger B, Borgemeister C, Thomas Kistemann.	Int J Hyg Environ Health	2019	10.1016/j.ijheh.2018.08.003	exclude			No	conducted outside Ethiopia
Village Response to Mass Drug Administration for Schistosomiasis in Mwanza Region, Northwestern Tanzania: Are We Missing Socioeconomic, Cultural, and Political Dimensions?	Mwanga JR, Kinung'hi SM, Mosha J, Angelo T, Maganga J, Campbell CH.	Am J Trop Med Hyg	2020	10.4269/ajtmh.19-0843	exclude			No	conducted outside Ethiopia
[SWOT analysis of schistosomiasis elimination in Laos]	Shan XX, Huang LL, Ding W, Li CY, Cui XY, Qian YJ, Guan YY.	Zhongguo Xue Xi Chong Bing Fang Zhi Za Zhi	2020	10.16250/j.32.1374.2020049	exclude			No	irrelevant to the review title
Community perceptions, attitude, practices and treatment seeking behaviour for schistosomiasis in L. Victoria islands in Uganda	Kabatereine N, Fleming F, Thuo W, Tinkitina B, Tukahebwa EM, Fenwick A.	BMC Res Notes	2014	10.1186/1756-0500-7-900	exclude			No	conducted outside Ethiopia
Are health education interventions effective for the control and prevention of urogenital schistosomiasis in sub-Saharan Africa? A systematic review	Price A, Verma A, Welfare W.	Trans R Soc Trop Med Hyg	2015	10.1093/trstmh/trv008	exclude			No	Review
Assessment of urogenital schistosomiasis knowledge among primary and junior high school students in the Eastern Region of Ghana: A cross-sectional study	Martel RA, Osei BG, Kulinkina AV, Naumova EN, Abdulai AA, Tybor D, Kosinski KC.	PLoS One	2019	10.1371/journal.pone.0218080	exclude			No	conducted outside Ethiopia
Schistosomiasis in travelers and immigrants	Salvana EM, King CH.	Curr Infect Dis Rep	2008	10.1007/s11908-008-0009-8	include	exclude		No	irrelevant to the review title
Are schoolchildren less infected if they have good knowledge about parasitic worms? A case study from rural Côte d'Ivoire	Palmeirim MS, Ouattara M, Essé C, Koffi VA, Assaré RK, Hürlimann E, Coulibaly JT, Diakité NR, Dongo K, Bonfoh B, Utzinger J, N'Goran EK, Raso G.	BMC Public Health	2018	10.1186/s12889-018-5776-z	exclude			No	conducted outside Ethiopia
Urogenital schistosomiasis prevalence, knowledge, practices and compliance to MDA among school-age children in an endemic district, southern East Tanzania	Nazareth LC, Lupenza ET, Zacharia A, Ngasala BE.	Parasite Epidemiol Control	2022	10.1016/j.parepi.2022.e00257	exclude			No	conducted outside Ethiopia
Diagnosis and management of oral leishmaniasis--case series and literature review	Nadler C, Enk CD, Leon GT, Samuni Y, Maly A, Czerninski R.	J Oral Maxillofac Surg	2014	10.1016/j.joms.2013.10.021	exclude			No	irrelevant to the review title
Cerebral schistosomiasis: Case series from Qatar	Zaqout A, Abid FB, Murshed K, Al-Bozom I, Al-Rumaihi G, Al Soub H, Al Maslamani M, Al Khal A.	Int J Infect Dis	2019	10.1016/j.ijid.2019.07.002	exclude			No	irrelevant to the review title
Is there a gap between health education content and practice toward schistosomiasis prevention among schoolchildren along the shores of Lake Victoria in Kenya?	Takeuchi R, Njenga SM, Ichinose Y, Kaneko S, Estrada CA, Kobayashi J.	PLoS Negl Trop Dis	2019	10.1371/journal.pntd.0007572	exclude			No	conducted outside Ethiopia
[Evaluation of the effectiveness of community health education for the prevention and control of retransmission of imported malaria in Zhangjiagang City]	Huang F, Wang XD, Jiang L, Qiu HY.	Zhongguo Xue Xi Chong Bing Fang Zhi Za Zhi	2021	10.16250/j.32.1374.2020140	exclude			No	conducted outside Ethiopia
Comparative analysis of knowledge on schistosomiasis japonica in the local people in the former endemic area in Yamanashi Prefecture, Japan: comparisons among the background of age and occupation	Hata N, Yasukawa A, Sei E, Kawasumi K, Miya N, Yamaguchi H, Minai M, Shimogawara R, Ohta N.	J Vet Med Sci	2017	10.1292/jvms.16-0579	exclude			No	conducted outside Ethiopia
Schistosoma mansoni infection and related knowledge among schoolchildren in an endemic area of Minas Gerais, Brazil, prior to educational actions	Cabello RKSAA, Beck LCNH, Massara CL, Murta FLG, Guimarães RJPS, Pieri OS, Schall VT, Favre TC.	Acta Trop	2016	10.1016/j.actatropica.2016.09.015	exclude			No	conducted outside Ethiopia
Epidemiology of intestinal parasite infections in three departments of south-central Côte d'Ivoire before the implementation of a cluster-randomised trial	Coulibaly G, Ouattara M, Dongo K, Hürlimann E, Bassa FK, Koné N, Essé C, Yapi RB, Bonfoh B, Utzinger J, Raso G, N'Goran EK.	Parasite Epidemiol Control	2018	10.1016/j.parepi.2018.02.003	exclude			No	conducted outside Ethiopia
Enhancing the Capacity of Policy-Makers to Develop Evidence-Informed Policy Brief on Infectious Diseases of Poverty in Nigeria	Uneke CJ, Ezeoha AE, Uro-Chukwu H, Ezeonu CT, Ogbu O, Onwe F, Edoga C.	Int J Health Policy Manag	2015	10.15171/ijhpm.2015.100	exclude			No	irrelevant to the review title
Hepatic schistosomiasis with massive splenomegaly: a case report and literature review	Thijs L, Messiaen P, van der Hilst J, Madoe V, Melis C, Van Eyken P, Vanmoerkerke I, Janssens F.	Acta Gastroenterol Belg	2018		exclude			No	irrelevant to the review title
Factors affecting the uptake of preventive chemotherapy treatment for schistosomiasis in Sub-Saharan Africa: A systematic review	Torres-Vitolas CA, Dhanani N, Fleming FM.	PLoS Negl Trop Dis	2021	10.1371/journal.pntd.0009017	exclude			No	irrelevant to the review title
Responding to the evidence for the management of severe malaria	Ford NP, de Smet M, Kolappa K, White NJ.	Trop Med Int Health	2011	10.1111/j.1365-3156.2011.02810.x	exclude			No	irrelevant to the review title
Schistosomiasis Elimination: Beginning of the End or a Continued March on a Trodden Path	Bergquist R, Gray DJ.	Trop Med Infect Dis	2019	10.3390/tropicalmed4020076	include	exclude		No	irrelevant to the review title
Exotic imported travel-related infections in Japan	Maeda T, Kawana A.	Travel Med Infect Dis	2011	10.1016/j.tmaid.2011.02.001	exclude			No	irrelevant to the review title
Impact of a national deworming campaign on the prevalence of soil-transmitted helminthiasis in Uganda (2004-2016): Implications for national control programs	Adriko M, Tinkitina B, Arinaitwe M, Kabatereine NB, Nanyunja M, M Tukahebwa E.	PLoS Negl Trop Dis	2018	10.1371/journal.pntd.0006520	exclude			No	irrelevant to the review title
Schistosomiasis messaging in endemic communities: Lessons and implications for interventions from rural Uganda, a rapid ethnographic assessment study	Ssali A, Pickering L, Nalwadda E, Mujumbusi L, Seeley J, Lamberton PHL.	PLoS Negl Trop Dis	2021	10.1371/journal.pntd.0009893	exclude			No	conducted outside Ethiopia
Readiness of the Kenyan public health sector to provide pre-referral care for severe paediatric malaria	Amboko B, Machini B, Githuka G, Bejon P, Zurovac D, Snow RW.	Trop Med Int Health	2022	10.1111/tmi.13728	exclude			No	irrelevant to the review title
[Surveillance and control strategy of imported schistosomiasis mansoni: an expert consensus]	Zhou XN, Li SZ, Xu J, Chen JX, Wen LY, Zhang RL, Lü C.	Zhongguo Xue Xi Chong Bing Fang Zhi Za Zhi	2019	10.16250/j.32.1374.2019248	exclude			No	irrelevant to the review title
Risk factors for schistosomiasis transmission among school children in Gwanda district, Zimbabwe	Nyati-Jokomo Z, Chimbari MJ.	Acta Trop	2017	10.1016/j.actatropica.2017.03.033	exclude			No	conducted outside Ethiopia
Situation analysis of schistosomiasis and soil-transmitted helminthes in River Nile State, Sudan	Elmadhoun WM, Msmar AH, Elnoby OA, Noor SK, Suliman AA, Bushara SO.	Trans R Soc Trop Med Hyg	2013	10.1093/trstmh/trs088	exclude			No	conducted outside Ethiopia
[Role of WeChat publicity in control of imported malaria from abroad in timber industry]	Xue-Dong W, Ling J, Feng H, Bin L, Yi R.	Zhongguo Xue Xi Chong Bing Fang Zhi Za Zhi	2018	10.16250/j.32.1374.2018202	exclude			No	irrelevant to the review title
Effects of hygiene and defecation behavior on helminths and intestinal protozoa infections in Taabo, Côte d'Ivoire	Schmidlin T, Hürlimann E, Silué KD, Yapi RB, Houngbedji C, Kouadio BA, Acka-Douabélé CA, Kouassi D, Ouattara M, Zouzou F, Bonfoh B, N'Goran EK, Utzinger J, Raso G.	PLoS One	2013	10.1371/journal.pone.0065722	exclude			No	irrelevant to the review title
Perceptions, attitudes and practices on schistosomiasis in Delta State, Nigeria	Onyeneho NG, Yinkore P, Egwuage J, Emukah E.	Tanzan J Health Res	2010	10.4314/thrb.v12i4.60123	exclude			No	conducted outside Ethiopia
Health access livelihood framework reveals potential barriers in the control of schistosomiasis in the Dongting Lake area of Hunan Province, China	Balen J, Liu ZC, McManus DP, Raso G, Utzinger J, Xiao SY, Yu DB, Zhao ZY, Li YS.	PLoS Negl Trop Dis	2013	10.1371/journal.pntd.0002350	exclude			No	irrelevant to the review title
[Epidemiological investigation on confirmed cases of schistosomiasis in Hubei Province]	Yan-Yan C, Shun-Xiang C, Guo L, Ying X, Xiao-Wei S, Juan Z, Jian-Bing L.	Zhongguo Xue Xi Chong Bing Fang Zhi Za Zhi	2016	10.16250/j.32.1374.2016030	exclude			No	conducted outside Ethiopia
Elimination of schistosomiasis requires multifactorial diagnostics: evidence from high- and low-prevalence areas in the Nile Delta, Egypt	Elmorshedy H, Bergquist R, Fayed A, Guirguis W, Abdel-Gawwad E, Eissa S, Barakat R.	Infect Dis Poverty	2020	10.1186/s40249-020-00648-9	exclude			No	irrelevant to the review title
Knowledge and acceptability of the rectal treatment route in Laos and its application for pre-referral emergency malaria treatment	Inthavilay S, Franchard T, Meimei Y, Ashley EA, Barennes H.	Malar J	2010	10.1186/1475-2875-9-342	exclude			No	irrelevant to the review title
An Integrated Approach to Control Soil-Transmitted Helminthiasis, Schistosomiasis, Intestinal Protozoa Infection, and Diarrhea: Protocol for a Cluster Randomized Trial	Raso G, Essé C, Dongo K, Ouattara M, Zouzou F, Hürlimann E, Koffi VA, Coulibaly G, Mahan V, Yapi RB, Koné S, Coulibaly JT, Meïté A, Guéhi-Kabran MC, Bonfoh B, N'Goran EK, Utzinger J.	JMIR Res Protoc	2018	10.2196/resprot.9166	exclude			No	irrelevant to the review title
Low levels of awareness despite high prevalence of schistosomiasis among communities in Nyalenda informal settlement, Kisumu city, western Kenya	Odhiambo GO, Musuva RM, Atuncha VO, Mutete ET, Odiere MR, Onyango RO, Alaii JA, Mwinzi PN.	PLoS Negl Trop Dis	2014	10.1371/journal.pntd.0002784	exclude			No	conducted outside Ethiopia
Multiorgan failure and death from a mixed Dettol and Clorox poisoning: a case report	Alao DO, Moin K, Abraham S.	J Med Case Rep	2023	10.1186/s13256-023-03825-0	exclude			No	irrelevant to the review title
[Investigation on awareness of schistosomiasis control knowledge among residents going to Africa in Taizhou City]	Chen JF, Yang K, Li W, Zhang JF, He J, Huang WM.	Zhongguo Xue Xi Chong Bing Fang Zhi Za Zhi	2021	10.16250/j.32.1374.2021157	exclude			No	conducted outside Ethiopia
Effect of an integrated intervention package of preventive chemotherapy, community-led total sanitation and health education on the prevalence of helminth and intestinal protozoa infections in Côte d'Ivoire	Hürlimann E, Silué KD, Zouzou F, Ouattara M, Schmidlin T, Yapi RB, Houngbedji CA, Dongo K, Kouadio BA, Koné S, Bonfoh B, N'Goran EK, Utzinger J, Acka-Douabélé CA, Raso G.	Parasit Vectors	2018	10.1186/s13071-018-2642-x	exclude			No	irrelevant to the review title
Cerebral schistosomiasis in a patient travelling from São Tomé and Príncipe	Duarte Armindo R, Costa S, Almeida V, Barroso C.	BJR Case Rep	2020	10.1259/bjrcr.20190055	exclude			No	irrelevant to the review title
[Investigation of theoretical knowledge on schistosomiasis prevention and control among professionals in county level in Hunan and Hubei provinces]	Zhang LJ, Zhu R, Xu J, Li SZ.	Zhongguo Xue Xi Chong Bing Fang Zhi Za Zhi	2015		exclude			No	conducted outside Ethiopia
COMMUNITY PERCEPTIONS OF SCHISTOSOMIASIS TRANSMISSION, PREVALENCE AND CONTROL IN RELATION TO AQUATIC HABITATS IN THE LAKE VICTORIA BASIN OF KENYA	Adoka SO, Anyona DN, Abuom PO, Dida GO, Karanja D, Vulule JM, Okurut T, Matano AS, Gichere SK, Ofulla AV.	East Afr Med J	2014		exclude			No	conducted outside Ethiopia
Study and implementation of urogenital schistosomiasis elimination in Zanzibar (Unguja and Pemba islands) using an integrated multidisciplinary approach	Knopp S, Mohammed KA, Ali SM, Khamis IS, Ame SM, Albonico M, Gouvras A, Fenwick A, Savioli L, Colley DG, Utzinger J, Person B, Rollinson D.	BMC Public Health	2012	10.1186/1471-2458-12-930	exclude			No	conducted outside Ethiopia
HEALTH EDUCATION AND THE CONTROL OF UROGENITAL SCHISTOSOMIASIS: ASSESSING THE IMPACT OF THE JUMA NA KICHOCHO COMIC-STRIP MEDICAL BOOKLET IN ZANZIBAR	Stothard JR, Khamis AN, Khamis IS, Neo CH, Wei I, Rollinson D.	J Biosoc Sci	2016	10.1017/S0021932016000122	exclude			No	conducted outside Ethiopia
[Effect of health education intervention in schools of Yanrui Town, Yushan County]	Zhou X, Chen RS, Zheng DR, Li JR, Cheng XB, Ao JQ, Liu HX.	Zhongguo Xue Xi Chong Bing Fang Zhi Za Zhi	2013		exclude			No	conducted outside Ethiopia
Knowledge and factors influencing schistosomiasis control interventions in the hyperendemic health district of Kalabancoro in Mali, 2020	Maïga FK, Sangare M, Dolo H, Dicko I, Diabate AF, Keita M, Diarra L, Soumaoro L, Thera S, Diallo O, Guindo I, Traoré M, Faye O, Doumbia S, Coulibaly YI.	Pan Afr Med J	2022	10.11604/pamj.2022.43.48.30512	exclude			No	conducted outside Ethiopia
Urinary schistosomiasis in the Danjarima community in Kano, Nigeria	Sarkinfada F, Oyebanji AA, Sadiq IA, Ilyasu Z.	J Infect Dev Ctries	2009	10.3855/jidc.417	exclude			No	conducted outside Ethiopia
Antibacterial activity of chloroxylenol and thymol against pathogenic bacteria isolated from under long nails	Albureikan MOI, Alotaibi LMA.	Eur Rev Med Pharmacol Sci	2023	10.26355/eurrev_202305_32298	exclude			No	irrelevant to the review title
Improved Perceptions and Practices Related to Schistosomiasis and Intestinal Worm Infections Following PHAST Intervention on Kome Island, North-Western Tanzania	Mwanga JR, Kaatano GM, Siza JE, Chang SY, Ko Y, Kullaya CM, Nsabo J, Eom KS, Yong TS, Chai JY, Min DY, Rim HJ, Changalucha JM.	Korean J Parasitol	2015	10.3347/kjp.2015.53.5.561	exclude			No	conducted outside Ethiopia
Correction to: Community knowledge, attitudes and practices related to schistosomiasis and associated healthcare-seeking behaviours in northern Côte d'Ivoire and southern Mauritania	d'Arc Koffi AJ, Doumbia M, Fokou G, Keita M, Koné B, Abé NN.	Infect Dis Poverty	2018	10.1186/s40249-018-0476-6	exclude			No	conducted outside Ethiopia
Endemicity of Taenia solium cysticercosis in pigs from Mbeya Rural and Mbozi districts, Tanzania	Kabululu ML, Ngowi HA, Mlangwa JED, Mkupasi EM, Braae UC, Trevisan C, Colston A, Cordel C, Johansen MV.	BMC Vet Res	2020	10.1186/s12917-020-02543-9	exclude			No	irrelevant to the review title
[Survey of schistosomiasis KAP and influencing factors of behaviors among residents in Jiangsu Province]	De-Rong H, Yi-Xin H, Yao-Bao L, Xu Z, Yi-Qing X, Wei-Gang Y, Kai T, Lian-Heng Z, Dao-Kuan S.	Zhongguo Xue Xi Chong Bing Fang Zhi Za Zhi	2017	10.16250/j.32.1374.2017016	exclude			No	conducted outside Ethiopia
Reproductive health problems in rural South African young women: risk behaviour and risk factors	Galappaththi-Arachchige HN, Zulu SG, Kleppa E, Lillebo K, Qvigstad E, Ndhlovu P, Vennervald BJ, Gundersen SG, Kjetland EF, Taylor M.	Reprod Health	2018	10.1186/s12978-018-0581-9	exclude			No	irrelevant to the review title
Specimens from biopsies of colorectal polyps often harbor additional diagnoses	Chopra S, Wu ML.	Patholog Res Int	2013	10.1155/2013/570526	exclude			No	irrelevant to the review title
Schistosomiasis in Cameroon: an assessment of community knowledge pattern	Kamga HL, Njunda I, Assob NJ, Bi-Suh AM, De FP, Weledji P, Nsagha DS.	East Afr J Public Health	2011		exclude			No	conducted outside Ethiopia
[Study on effect of clinical pathway implementation in advanced schistosomiasis with ascites]	Xiao-Rong Z, Xiao-Wei S, Li Z, Guo L, Si L.	Zhongguo Xue Xi Chong Bing Fang Zhi Za Zhi	2018	10.16250/j.32.1374.2017235	exclude			No	irrelevant to the review title
[Surveillance and sociological factors of schistosomiasis among mobile populations in Haining City]	Cheng Q, Gao Y, Ding F, Zheng QL, Wang JF.	Zhongguo Xue Xi Chong Bing Fang Zhi Za Zhi	2019	10.16250/j.32.1374.2018076	exclude			No	conducted outside Ethiopia
Awareness of European practitioners toward uncommon tropical diseases: are we prepared to deal with mass migration? Results of an international survey	Mantica G, Van der Merwe A, Terrone C, Gallo F, Zarrabi AD, Vlok AL, Ackermann HM, Territo A, Esperto F, Olapade-Olapa EO, Riccardi N, Bongers M, Bonkat G.	World J Urol	2020	10.1007/s00345-019-02957-7	exclude			No	irrelevant to the review title
"Koko et les lunettes magiques": An educational entertainment tool to prevent parasitic worms and diarrheal diseases in Côte d'Ivoire	Essé C, Koffi VA, Kouamé A, Dongo K, Yapi RB, Moro HM, Kouakou CA, Palmeirim MS, Bonfoh B, N'Goran EK, Utzinger J, Raso G.	PLoS Negl Trop Dis	2017	10.1371/journal.pntd.0005839	exclude			No	conducted outside Ethiopia
[Surveillance of schistosomiasis in Xixi National Wetland Park, 2012-2014]	Zhang HM, Hu XW, Jin GN, Zhang CX, Liu YN.	Zhongguo Xue Xi Chong Bing Fang Zhi Za Zhi	2015		exclude			No	irrelevant to the review title
Molluscicides from some common medicinal plants of eastern Uttar Pradesh, India	Singh SK, Yadav RP, Singh A.	J Appl Toxicol	2010	10.1002/jat.1498	exclude			No	irrelevant to the review title
Neuroretinitis with secondary retinal venous stasis in a patient with Schistosomiasis	Pizem H, Ben-Arie-Weintrob Y, Naaman E.	Am J Ophthalmol Case Rep	2022	10.1016/j.ajoc.2022.101355	exclude			No	irrelevant to the review title
Urinary schistosomiasis among preschool children in Malengachanzi, Nkhotakota District, Malawi: Prevalence and risk factors	Moyo VB, Changadeya W, Chiotha S, Sikawa D.	Malawi Med J	2016	10.4314/mmj.v28i1.3	exclude			No	conducted outside Ethiopia
Improving the Response of Health Systems to Female Genital Schistosomiasis in Endemic Countries through a Gender-Sensitive Human Rights-Based Framework	Vlassoff C, Arogundade K, Patel K, Jacobson J, Gyapong M, Krentel A.	Diseases	2022	10.3390/diseases10040125	include	exclude		No	irrelevant to the review title
Non-necrotizing colonic granuloma induced by schistosomiasis	Swe T, Baqui A, Naing AT, Baqui T, Sherigar J, Mansour M.	J Community Hosp Intern Med Perspect	2016	10.3402/jchimp.v6.33114	exclude			No	irrelevant to the review title
[Effect of two-level community-based health education pattern on schistosomiasis control]	Xia Z, He-Hua H, Xiong L, Hua-Ming Z, Shi-Hao H, Chuan-Yun X, Rong T, Wei-Rong Z, Cai-Xia C, Xiao-Hong W, Jun L, Li-Ying Y, Mei C, Chun-Li C, Shi-Zhu L.	Zhongguo Xue Xi Chong Bing Fang Zhi Za Zhi	2016	10.16250/j.32.1374.2016097	include	exclude		No	conducted outside Ethiopia
Caregivers' perception of risk for malaria, helminth infection and malaria-helminth co-infection among children living in urban and rural settings of Senegal: A qualitative study	Afolabi MO, Sougou NM, Diaw A, Sow D, Manga IA, Mbaye I, Greenwood B, Ndiaye JLA.	PLOS Glob Public Health	2022	10.1371/journal.pgph.0000525	exclude			No	conducted outside Ethiopia
[Epidemic status of human key parasitic diseases in Tongcheng City, Anhui Province]	Long-Zhi J.	Zhongguo Xue Xi Chong Bing Fang Zhi Za Zhi	2017	10.16250/j.32.1374.2017113	exclude			No	irrelevant to the review title
[Survey on knowledge and attitude of schistosomiasis control among villagers in susceptible zones in Poyang Lake area]	Tang QQ, Zhao A, Zhu J, Zhang GG.	Zhongguo Xue Xi Chong Bing Fang Zhi Za Zhi	2011		exclude			No	conducted outside Ethiopia
A Knowledge, Attitudes and Practices Survey Conducted Three Years after Halting Ivermectin Mass Treatment for Onchocerciasis in Guatemala	Richards FO Jr, Klein RE, de León O, Mendizábal-Cabrera R, Morales AL, Cama V, Crovella CG, Díaz Espinoza CE, Morales Z, Sauerbrey M, Rizzo N.	PLoS Negl Trop Dis	2016	10.1371/journal.pntd.0004777	exclude			No	irrelevant to the review title
Protection motivation theory in predicting intention to engage in protective behaviors against schistosomiasis among middle school students in rural China	Xiao H, Li S, Chen X, Yu B, Gao M, Yan H, Okafor CN.	PLoS Negl Trop Dis	2014	10.1371/journal.pntd.0003246	exclude			No	conducted outside Ethiopia
A case of acute appendicitis due to intestinal schistosomiasis	Salih MA.	Ann Med Surg (Lond)	2018	10.1016/j.amsu.2018.11.015	exclude			No	irrelevant to the review title
Prevalence of Schistosoma Haematobium Measured by a Mobile Health System in an Unexplored Endemic Region in the Subprefecture of Torrock, Chad	Lalaye D, de Bruijn ME, de Jong TP.	JMIR Public Health Surveill	2019	10.2196/13359	exclude			No	conducted outside Ethiopia
Ellucidating the incidence and the prevalence of Schistosomiasis spp infection in riparian communities of the Bui dam	Gyasi SF, Boateng AA, Awuah E, Antwi EO.	J Parasit Dis	2019	10.1007/s12639-019-01089-4	exclude			No	conducted outside Ethiopia
Regulation of dendritic cell function by pathogen-derived molecules plays a key role in dictating the outcome of the adaptive immune response	Pearce EJ, Kane CM, Sun J.	Chem Immunol Allergy	2006	10.1159/000088882	exclude			No	irrelevant to the review title
Helminthic infections mimicking malignancy: a review of published case reports	Pilsczek FH.	J Infect Dev Ctries	2010	10.3855/jidc.840	exclude			No	irrelevant to the review title
Assessment of the Health-Related Quality of Life in Neurocysticercosis Patients in Hot Spot Areas - China, 2017-2018	Qian Y, Zang X, Li H, Guo Z, Zhou C, Qian M, Chen Y, Liu H, Liu Y, Li S.	China CDC Wkly	2022	10.46234/ccdcw2022.134	exclude			No	irrelevant to the review title
A Rare Case of Huge Schistosomiasis-Associated Cecal Polyp Mimicking Colon Carcinoma	Abdelfattah AH, Ali M, Abd El Fattah AA, Ghazy M, Eladl AE, Elkot AN.	Cureus	2023	10.7759/cureus.37718	exclude			No	irrelevant to the review title
Factors influencing adherence to referral advice following pre-referral treatment with artesunate suppositories in children in rural Tanzania	Simba DO, Warsame M, Kimbute O, Kakoko D, Petzold M, Tomson G, Premji Z, Gomes M.	Trop Med Int Health	2009	10.1111/j.1365-3156.2009.02299.x	exclude			No	irrelevant to the review title
Recognition, perceptions and treatment practices for severe malaria in rural Tanzania: implications for accessing rectal artesunate as a pre-referral	Warsame M, Kimbute O, Machinda Z, Ruddy P, Melkisedick M, Peto T, Ribeiro I, Kitua A, Tomson G, Gomes M.	PLoS One	2007	10.1371/journal.pone.0000149	exclude			No	irrelevant to the review title
Tropical infections as occupational diseases among young volunteers in social projects	Kölsch Y, Phiri BSJ, Küpper T.	Int J Hyg Environ Health	2023	10.1016/j.ijheh.2023.114164	include	exclude		No	irrelevant to the review title
[Investigation on schistosomiasis cognitive levels of people from Chaohu area]	Liu H, Sha JJ, Huang H, Cao ZG, Zhao JH, Li CP.	Zhongguo Xue Xi Chong Bing Fang Zhi Za Zhi	2015		exclude			No	conducted outside Ethiopia
Epidemiological and clinical aspects of urogenital schistosomiasis in women, in Burkina Faso, West Africa	Zida A, Briegel J, Kabré I, Sawadogo MP, Sangaré I, Bamba S, Yacouba A, Ouédraogo A, Yonli D, Drabo F, Traoré LK, Ouédraogo-Traoré R, Guiguemdé RT, Wacker J.	Infect Dis Poverty	2016	10.1186/s40249-016-0174-1	exclude			No	conducted outside Ethiopia
[Strategy of schistosomiasis elimination and its effects in Jinhu County, Jiangsu Province]	Sun DK, Li Q, Li SM, Zhang CP, Wang QF.	Zhongguo Xue Xi Chong Bing Fang Zhi Za Zhi	2019	10.16250/j.32.1374.2018228	exclude			No	irrelevant to the review title
[Local knowledge and dilemmas related to validity and applicability of scientific knowledge in rural areas]	Rozemberg B.	Cad Saude Publica	2007	10.1590/s0102-311x2007001300011	exclude			No	irrelevant to the review title
[Evaluation of health education of medium- and long-term planning of schistosomiasis prevention and control in Kunshan City]	Han-Bing X, Chun-Mei H, Xiao-Wen S.	Zhongguo Xue Xi Chong Bing Fang Zhi Za Zhi	2016	10.16250/j.32.1374.2016162	exclude			No	conducted outside Ethiopia
Ecotourism as a source of infection with Schistosoma mansoni in Minas Gerais, Brazil	Murta FLG, Massara CL, Nogueira JFC, Dos Santos Carvalho O, de Mendonça CLF, Pinheiro VAO, Enk MJ.	Trop Dis Travel Med Vaccines	2016	10.1186/s40794-016-0019-8	exclude			No	conducted outside Ethiopia
The effect of a health communication campaign on compliance with mass drug administration for schistosomiasis control in western Kenya--the SCORE project	Omedo M, Ogutu M, Awiti A, Musuva R, Muchiri G, Montgomery SP, Secor WE, Mwinzi P.	Am J Trop Med Hyg	2014	10.4269/ajtmh.14-0136	exclude			No	conducted outside Ethiopia
The neurology of parasitic diseases and malaria	Román GC.	Continuum (Minneap Minn)	2011	10.1212/01.CON.0000394678.13115.ad	exclude			No	irrelevant to the review title
Level of knowledge among health care providers on preparation of injectable artesunate for treatment of severe malaria in public health facilities in Tanzania	Mikomangwa WP, Kaaya C, Kilonzi M, Mlyuka H, Marealle AI, Mutagonda R.	BMC Res Notes	2019	10.1186/s13104-019-4257-5	exclude			No	irrelevant to the review title
[Knowledge, attitudes and practices of the populations of the city of Lomé relating to prevention of schistosomiasis: a case study conducted in the Canton of Légbassito]	Djagadou KA, Tchamdja T, Némi KD, Balaka A, Djibril MA.	Pan Afr Med J	2019	10.11604/pamj.2019.34.19.18918	exclude			No	conducted outside Ethiopia
[Regional difference of schistosomiasis knowledge and behavior of population in Mianzhu City]	Gu Y, Li DM, Jiang J, Ho C, Tang CX, Liu KG.	Zhongguo Xue Xi Chong Bing Fang Zhi Za Zhi	2012		exclude			No	conducted outside Ethiopia
Perceptions about interventions to control schistosomiasis among the Lake Victoria island communities of Koome, Uganda	Sanya RE, Tumwesige E, Elliott AM, Seeley J.	PLoS Negl Trop Dis	2017	10.1371/journal.pntd.0005982	exclude			No	conducted outside Ethiopia
[Survey of current situation of schistosomiasis health education in Wuxi City]	Meng XJ, Gao DL, Zhang X, Lu B.	Zhongguo Xue Xi Chong Bing Fang Zhi Za Zhi	2015		exclude			No	conducted outside Ethiopia
The epidemiological status of urogenital schistosomiasis among reproductive aged individuals in the Tiko Health Area- a semi-urban setting in the Mount Cameroon area	Ndassi VD, Anchang-Kimbi JK, Sumbele IUN, Ngufor LA, Nadege K, Kimbi HK.	PLoS Negl Trop Dis	2021	10.1371/journal.pntd.0008978	exclude			No	conducted outside Ethiopia
The role of community participation for sustainable integrated neglected tropical diseases and water, sanitation and hygiene intervention programs: A pilot project in Tanzania	Madon S, Malecela MN, Mashoto K, Donohue R, Mubyazi G, Michael E.	Soc Sci Med	2018	10.1016/j.socscimed.2018.02.016	exclude			No	conducted outside Ethiopia
Social science perspectives on schistosomiasis control in Africa: past trends and future directions	Aagaard-Hansen J, Mwanga JR, Bruun B.	Parasitology	2009	10.1017/S0031182009006404	exclude			No	irrelevant to the review title
Studies on the prevalence of urinary schistosomiasis in Ogun State, South-Western Nigeria	Morenikej OA, Idowu BA.	West Afr J Med	2011	10.4314/wajm.v30i1.69921	exclude			No	conducted outside Ethiopia
[Final evaluation of health education on prevention and control of schistosomiasis in Hubei Province from 2004 to 2015]	Juan Z, Ying X, Shun-Xiang C, Jian-Bing L.	Zhongguo Xue Xi Chong Bing Fang Zhi Za Zhi	2019	10.16250/j.32.1374.2018145	exclude			No	conducted outside Ethiopia
Factors associated with cerebral malaria	Adhikari B, Tangpukdee N, Krudsood S, Wilairatana P.	Southeast Asian J Trop Med Public Health	2013		exclude			No	irrelevant to the review title
Urinary schistosomiasis in school aged children of two rural endemic communities in Edo State, Nigeria	Noriode RM, Idowu ET, Otubanjo OA, Mafe MA.	J Infect Public Health	2018	10.1016/j.jiph.2017.09.012	exclude			No	conducted outside Ethiopia
Treatment of human and livestock helminth infections in a mobile pastoralist setting at Lake Chad: Attitudes to health and analysis of active pharmaceutical ingredients of locally available anthelminthic drugs	Greter H, Cowan N, Ngandolo BN, Kessely H, Alfaroukh IO, Utzinger J, Keiser J, Zinsstag J.	Acta Trop	2017	10.1016/j.actatropica.2016.05.012	exclude			No	conducted outside Ethiopia
Multiple infection diagnosis of intestinal helminthiasis in the assessment of health and environmental effect of development projects in Nigeria	Ugbomoiko US, Ofoezie IE.	J Helminthol	2007	10.1017/S0022149X07685381	exclude			No	irrelevant to the review title
Dynamics of people's socio-economic status in the face of schistosomiasis control interventions in Ukerewe district, Tanzania	Mwanga JR, Lwambo NJ, Rumisha SF, Vounatsou P, Utzinger J.	Acta Trop	2013	10.1016/j.actatropica.2013.01.004	exclude			No	conducted outside Ethiopia
[Diagnostic knowledge and skills of parasitic diseases based on competition of professional personnel in Jiangsu Province, China]	Yuan-Yuan C, Guo-Ding Z, Ya-Ping GU, Xiang-Zhen XU, Xiao-Lin J, Hua-Yun Z, Jie W, You-Sheng L, Kun Y, Jun C.	Zhongguo Xue Xi Chong Bing Fang Zhi Za Zhi	2017	10.16250/j.32.1374.2016212	exclude			No	irrelevant to the review title
Impact of praziquantel mass drug administration campaign on prevalence and intensity of Schistosoma haemamtobium among school children in Bahi district, Tanzania	Chaula SA, Tarimo DS.	Tanzan J Health Res	2014	10.4314/thrb.v16i1.1	exclude			No	conducted outside Ethiopia
Strongyloides stercoralis: a field-based survey of mothers and their preschool children using ELISA, Baermann and Koga plate methods reveals low endemicity in western Uganda	Stothard JR, Pleasant J, Oguttu D, Adriko M, Galimaka R, Ruggiana A, Kazibwe F, Kabatereine NB.	J Helminthol	2008	10.1017/S0022149X08971996	exclude			No	irrelevant to the review title
Schistosomiasis japonica identified by laparoscopic and colonoscopic examination	Hosho K, Ikebuchi Y, Ueki M, Nakamura K, Yashima K, Maeda N, Koda M, Murawaki Y, Suou T, Inoue M.	Dig Endosc	2010	10.1111/j.1443-1661.2010.00935.x	exclude			No	irrelevant to the review title
Case Report: Acute Generalized Exanthematous Pustulosis Caused by Praziquantel	Shindo T, Masuda Y, Imai Y, Nagano T, Nishioka H.	Am J Trop Med Hyg	2019	10.4269/ajtmh.18-0832	exclude			No	irrelevant to the review title
The impact of two education methods on knowledge of schistosomiasis transmission and prevention among schoolchildren in a rural community in northern Minas Gerais, Brazil	Gazzinelli MF, Reis DC, Kloos H, Velásquez-Melendez G, Dutra IR, Gazzinelli A.	Mem Inst Oswaldo Cruz	2006	10.1590/s0074-02762006000900008	exclude			No	conducted outside Ethiopia
Spectrum and burden of neglected tropical diseases observed in an infectious and tropical diseases unit in Florence, Italy (2000-2015)	Zammarchi L, Vellere I, Stella L, Bartalesi F, Strohmeyer M, Bartoloni A.	Intern Emerg Med	2017	10.1007/s11739-016-1597-1	exclude			No	conducted outside Ethiopia
[Investigation on schistosomiasis japonica infection and preventive knowledge of immigration population in Jinshan District, Shanghai]	Shen L, Tao JX, Yu RF, Shen GH, Wu J, Cai L, Cao CL, Xu J, Li SZ, Guo JG.	Zhongguo Xue Xi Chong Bing Fang Zhi Za Zhi	2014		exclude			No	conducted outside Ethiopia
Imported Schistosomiasis in Children: Clinical, Diagnostic Aspects And Outcome in 5 Tertiary Hospitals in France	Leblanc C, Pham LL, Mariani P, Titomanlio L, El Ghoneimi A, Paris L, Escoda S, Lottmann H, Toubiana J, Paugam A, Ulinski T, Bouchaud O, Brun S, Izri A, Faye A, De Pontual L.	Pediatr Infect Dis J	2017	10.1097/INF.0000000000001679	exclude			No	irrelevant to the review title
Environmental factors influencing Prevention and Control of Schistosomiasis Infection in Mwea, Kirinyaga County Kenya: A cross sectional study	Mwai J, Omogi JO, Abdi MH.	East Afr Health Res J	2021	10.24248/eahrj.v5i1.656	exclude			No	conducted outside Ethiopia
Improving the management of imported schistosomiasis haematobia in China: lessons from a case with multiple misdiagnoses	Hua HY, Wang W, Cao GQ, Tang F, Liang YS.	Parasit Vectors	2013	10.1186/1756-3305-6-260	exclude			No	irrelevant to the review title
[Establishment and application of school-based health promotion and intervention model of schistosomiasis in lake-type endemic area]	Chen HY, Hu GH, Song KY, Xiong ZW, Hu J, Yang PY, Peng GH, Hu WC, Yu SS, Fu GL, Liu ZH, Qi JC, Ge J, Wan BP.	Zhongguo Ji Sheng Chong Xue Yu Ji Sheng Chong Bing Za Zhi	2009		include	exclude		No	irrelevant to the review title
A case of female urogenital schistosomiasis presenting as viral warts	Samuel MI, Taylor C.	Int J STD AIDS	2015	10.1177/0956462414544723	exclude			No	irrelevant to the review title
A cross sectional study of the risk factors of hepatitis C infection in North Egypt	Mandoh SS, Ayman K, Elbardakheny A, Raaft H, Ibrahim AA, Alshaikh RA, Mansour FR.	Virusdisease	2021	10.1007/s13337-020-00639-2	exclude			No	irrelevant to the review title
Risk factors for human schistosomiasis in the Upper Benue valley, in northern Cameroon	Ndassa A, Mimpfoundi R, Gake B, Paul Martin MV, Poste B.	Ann Trop Med Parasitol	2007	10.1179/136485907X193752	exclude			No	conducted outside Ethiopia
Community perceptions on the community-directed treatment and school-based approaches for the control of schistosomiasis and soil-transmitted helminthiasis among school-age children in Lushoto District, Tanzania	Massa K, Magnussen P, Sheshe A, Ntakamulenga R, Ndawi B, Olsen A.	J Biosoc Sci	2009	10.1017/S0021932008002964	exclude			No	conducted outside Ethiopia
Solitary hepatic lymphangioma mimicking liver malignancy: A case report and literature review	Long X, Zhang L, Cheng Q, Chen Q, Chen XP.	World J Clin Cases	2020	10.12998/wjcc.v8.i19.4633	exclude			No	irrelevant to the review title
Understanding ethnic differences in behaviour relating to Schistosoma mansoni re-infection after mass treatment	Pinot de Moira A, Kabatereine NB, Dunne DW, Booth M.	J Biosoc Sci	2011	10.1017/S002193201000060X	include	include	exclude	No	irrelevant to the review title
[Effect of health education of schistosomiasis control with Yi-Han bilingualism]	Zong-Liang F, Sha-Sha L, Jiao H, Lin C, Zi-Song W, Cong-Min X, Yu-Hua L.	Zhongguo Xue Xi Chong Bing Fang Zhi Za Zhi	2016	10.16250/j.32.1374.2016099	exclude			No	irrelevant to the review title
Idiosyncratic quinoline central nervous system toxicity: Historical insights into the chronic neurological sequelae of mefloquine	Nevin RL.	Int J Parasitol Drugs Drug Resist	2014	10.1016/j.ijpddr.2014.03.002	exclude			No	irrelevant to the review title
[Study on an intervention model of "schools without infected students with schistosoma japonica" in heavy endemic areas]	Chen HY, Hu GH, Song KY, Xiong ZW, Wan BP, Yang PY, Hu J, Peng GH, Hu WC, Fu GL.	Zhonghua Yu Fang Yi Xue Za Zhi	2010		exclude			No	irrelevant to the review title
Acute toxemic schistosomiasis complicated by acute flaccid paraplegia due to schistosomal myeloradiculopathy in Sudan	Ahmed AF, Idris AS, Kareem AM, Dawoud TA.	Saudi Med J	2008		exclude			No	irrelevant to the review title
[Preliminary study on the comprehensive evaluation method of schistosomiasis health education--a field study in a heavy endemic area in lake region]	Tang QQ, Zhao A, Zhang JW.	Zhongguo Ji Sheng Chong Xue Yu Ji Sheng Chong Bing Za Zhi	2011		exclude			No	irrelevant to the review title
[Development and application of communication materials for participatory health education of schistosomiasis in fishermen and boatmen of Poyang Lake region]	Zhang J, Li ZJ, Qiu L, Li D, Chen JJ, Xie H, Liu YM, Hu F, Yuan M, Lin DD.	Zhongguo Xue Xi Chong Bing Fang Zhi Za Zhi	2016		exclude			No	conducted outside Ethiopia
Acute schistosomiasis: a risk underestimated by travelers and a diagnosis frequently missed by general practitioners-a cluster analysis of 42 travelers	Rochat L, Bizzini A, Senn N, Bochud PY, Genton B, de Vallière S.	J Travel Med	2015	10.1111/jtm.12187	exclude			No	irrelevant to the review title
[An acute schistosomiasis case in Wuhan City imported from another province of China in 2020]	Zuo YT, Wang H, Zhou SM, He JM, Shi XY, Luo HT, Xu MX.	Zhongguo Xue Xi Chong Bing Fang Zhi Za Zhi	2021	10.16250/j.32.1374.2021161	exclude			No	irrelevant to the review title
Prevalence of schistosome antibodies with hepatosplenic signs and symptoms among patients from Kaoma, Western Province, Zambia	Payne L, Turner-Moss E, Mutengo M, Asombang AW, Kelly P.	BMC Res Notes	2013	10.1186/1756-0500-6-344	exclude			No	irrelevant to the review title
